# Supplementary material for: Methyl 2,2-dimeth­oxy-8-oxo-1-oxaspiro­[4.5]deca-6,9-diene-3-carboxyl­ate
Source: Acta Crystallogr Sect E Struct Rep Online. 2012 Mar 24;68(Pt 4):o1152. doi: 10.1107/S1600536812011737 (PMC3344095; doi:10.1107/S1600536812011737)
Supplement: Supplementary file 1 [file e-68-o1152-sup1.cif]

##############################################################################
#                                                                            #
# This CIF contains the data in a paper accepted for publication in          #
# Acta Crystallographica Section E. It conforms to the requirements of       #
# Notes for Authors for Acta Crystallographica Section E, and has been       #
# peer reviewed under the auspices of the IUCr Commission on Journals.       #
#                                                                            #
# Full details of the Crystallographic Information File format               #
# are given in the paper "The Crystallographic Information File (CIF):       #
# a New Standard Archive File for Crystallography" by S. R. Hall, F. H.      #
# Allen and I. D. Brown [Acta Cryst. (1991), A47, 655-685].                  #
#                                                                            #
# The current version of the core CIF dictionary is obtainable from          #
# ftp://ftp.iucr.org/pub/cif_core.dic.                                       #
#                                                                            #
# Software is freely available for graphical display of the structure(s)     #
# in this CIF. For information consult the CIF software page                 #
# http://www.iucr.org/resources/cif/software.                                #
#                                                                            #
# This file may be used for bona fide research purposes within the           #
# scientific community so long as proper attribution is given to the journal # 
# article from which it was obtained.                                        #
#                                                                            #
##############################################################################
data_I
_audit_creation_method     SHELXL-97
_chemical_name_systematic
;
Methyl 2,2-dimethoxy-8-oxo-1-oxaspiro[4.5]deca-6,9-diene-3-carboxylate
;
_chemical_name_common     ?
_chemical_formula_moiety     'C13 H16 O6'
_chemical_formula_sum     'C13 H16 O6'
_chemical_formula_iupac     'C13 H16 O6'
_chemical_formula_weight     268.26
_symmetry_cell_setting     monoclinic
_symmetry_space_group_name_H-M     'P 21/c'
_symmetry_space_group_name_Hall     '-P 2ybc'
loop_
    _symmetry_equiv_pos_as_xyz
    'x, y, z'
    '-x, y+1/2, -z+1/2'
    '-x, -y, -z'
    'x, -y-1/2, z-1/2'
_cell_length_a     6.5324(7)
_cell_length_b     11.7519(12)
_cell_length_c     17.4204(18)
_cell_angle_alpha     90.00
_cell_angle_beta     97.723(2)
_cell_angle_gamma     90.00
_cell_volume     1325.2(2)
_cell_formula_units_Z     4
_cell_measurement_reflns_used     2543
_cell_measurement_theta_min     5.856
_cell_measurement_theta_max     49.867
_cell_measurement_temperature     298(2)
_cell_special_details     ?
_exptl_crystal_description     prismatic
_exptl_crystal_colour     colorless
_exptl_crystal_size_max     0.307
_exptl_crystal_size_mid     0.256
_exptl_crystal_size_min     0.211
_exptl_crystal_density_diffrn     1.345
_exptl_crystal_density_meas     ?
_exptl_crystal_density_method     'not measured'
_exptl_crystal_F_000     568
_exptl_absorpt_coefficient_mu     0.107
_exptl_absorpt_correction_type     multi-scan
_exptl_absorpt_process_details     '(SADABS; Bruker, 2000)'
_exptl_absorpt_correction_T_min     0.958
_exptl_absorpt_correction_T_max     0.978
_exptl_special_details     ?
_diffrn_ambient_temperature     298(2)
_diffrn_radiation_type     MoK\a
_diffrn_radiation_wavelength     0.71073
_diffrn_radiation_source     'fine-focus sealed tube'
_diffrn_radiation_monochromator     graphite
_diffrn_measurement_device_type     'Bruker SMART CCD'
_diffrn_measurement_method     '\f and \w scans'
_diffrn_reflns_number     7015
_diffrn_reflns_av_R_equivalents     0.0195
_diffrn_reflns_av_sigmaI/netI     0.0218
_diffrn_reflns_theta_min     2.10
_diffrn_reflns_theta_max     26.00
_diffrn_reflns_theta_full     26.00
_diffrn_measured_fraction_theta_max     0.996
_diffrn_measured_fraction_theta_full     0.996
_diffrn_reflns_limit_h_min     -7
_diffrn_reflns_limit_h_max     8
_diffrn_reflns_limit_k_min     -14
_diffrn_reflns_limit_k_max     14
_diffrn_reflns_limit_l_min     -13
_diffrn_reflns_limit_l_max     21
_refine_special_details
;
Refinement of <i>F</i>^2^ against ALL reflections. The weighted <i>R</i>-factor
<i>wR</i> and goodness of fit <i>S</i> are based on <i>F</i>^2^, conventional
<i>R</i>-factors <i>R</i> are based on <i>F</i>, with <i>F</i> set to zero for
negative <i>F</i>^2^. The threshold expression of <i>F</i>^2^ >
\s(<i>F</i>^2^) is used only for calculating <i>R</i>-factors(gt) <i>etc</i>.
and is not relevant to the choice of reflections for refinement.
<i>R</i>-factors based on <i>F</i>^2^ are statistically about twice as large
as those based on <i>F</i>, and <i>R</i>- factors based on ALL data will be
even larger.
;
_reflns_number_total     2588
_reflns_number_gt     2140
_reflns_threshold_expression     I>2sigma(I)
_refine_ls_structure_factor_coef     Fsqd
_refine_ls_matrix_type     full
_refine_ls_R_factor_all     0.0561
_refine_ls_R_factor_gt     0.0479
_refine_ls_wR_factor_gt     0.1316
_refine_ls_wR_factor_ref     0.1399
_refine_ls_goodness_of_fit_ref     1.045
_refine_ls_restrained_S_all     1.045
_refine_ls_number_reflns     2588
_refine_ls_number_parameters     175
_refine_ls_number_restraints     0
_refine_ls_hydrogen_treatment     constr
_refine_ls_weighting_scheme     calc
_refine_ls_weighting_details
         'calc w=1/[\s^2^(Fo^2^)+(0.0751P)^2^+0.2970P] where P=(Fo^2^+2Fc^2^)/3'
_atom_sites_solution_hydrogens     geom
_atom_sites_solution_primary     direct
_atom_sites_solution_secondary     difmap
_refine_ls_shift/su_max     0.000
_refine_ls_shift/su_mean     0.000
_refine_diff_density_max     0.289
_refine_diff_density_min     -0.223
_refine_ls_extinction_method     none
_refine_ls_extinction_coef     ?
_refine_ls_abs_structure_Flack     ?
loop_
    _atom_type_symbol
    _atom_type_description
    _atom_type_scat_dispersion_real
    _atom_type_scat_dispersion_imag
    _atom_type_scat_source
    'C' 'C' 0.0033 0.0016
                         'International Tables Vol C Tables 4.2.6.8 and 6.1.1.4'
    'H' 'H' 0.0000 0.0000
                         'International Tables Vol C Tables 4.2.6.8 and 6.1.1.4'
    'O' 'O' 0.0106 0.0060
                         'International Tables Vol C Tables 4.2.6.8 and 6.1.1.4'
_computing_data_collection     'SMART (Bruker, 2000)'
_computing_cell_refinement     'SAINT (Bruker, 2000)'
_computing_data_reduction     'SAINT (Bruker, 2000)'
_computing_structure_solution     'SHELXS97 (Sheldrick, 2008)'
_computing_structure_refinement     'SHELXL97 (Sheldrick, 2008)'
_computing_molecular_graphics     'SHELXTL (Sheldrick, 2008)'
_computing_publication_material     'SHELXTL (Sheldrick, 2008)'
loop_
    _atom_site_type_symbol
    _atom_site_label
    _atom_site_fract_x
    _atom_site_fract_y
    _atom_site_fract_z
    _atom_site_U_iso_or_equiv
    _atom_site_adp_type
    _atom_site_calc_flag
    _atom_site_refinement_flags
    _atom_site_occupancy
    _atom_site_symmetry_multiplicity
    _atom_site_disorder_assembly
    _atom_site_disorder_group
    O O1 -0.2524(3) 0.60788(16) -0.03288(8) 0.0876(5) Uani d . 1 1 . .
    O O2 0.0228(2) 0.64745(11) 0.26381(7) 0.0560(4) Uani d . 1 1 . .
    O O3 0.5107(3) 0.39189(16) 0.31643(8) 0.0826(5) Uani d . 1 1 . .
    O O4 0.34081(19) 0.39820(12) 0.41846(7) 0.0571(4) Uani d . 1 1 . .
    O O5 0.08806(19) 0.62430(12) 0.39416(7) 0.0567(4) Uani d . 1 1 . .
    O O6 0.35585(19) 0.64129(11) 0.32927(7) 0.0546(4) Uani d . 1 1 . .
    C C1 -0.1786(3) 0.60713(17) 0.03521(11) 0.0601(5) Uani d . 1 1 . .
    C C2 0.0197(3) 0.66200(19) 0.06170(12) 0.0665(6) Uani d . 1 1 . .
    H H2 0.0846 0.7040 0.0267 0.080 Uiso calc R 1 1 . .
    C C3 0.1080(3) 0.65306(19) 0.13416(12) 0.0639(6) Uani d . 1 1 . .
    H H3 0.2302 0.6927 0.1491 0.077 Uiso calc R 1 1 . .
    C C4 0.0216(3) 0.58253(16) 0.19334(10) 0.0510(4) Uani d . 1 1 . .
    C C5 -0.1957(3) 0.54671(16) 0.16723(11) 0.0553(5) Uani d . 1 1 . .
    H H5 -0.2722 0.5170 0.2039 0.066 Uiso calc R 1 1 . .
    C C6 -0.2852(3) 0.55504(17) 0.09477(12) 0.0601(5) Uani d . 1 1 . .
    H H6 -0.4186 0.5272 0.0815 0.072 Uiso calc R 1 1 . .
    C C7 0.1620(3) 0.47845(17) 0.21615(10) 0.0584(5) Uani d . 1 1 . .
    H H7A 0.1032 0.4096 0.1916 0.070 Uiso calc R 1 1 . .
    H H7B 0.2989 0.4899 0.2018 0.070 Uiso calc R 1 1 . .
    C C8 0.1695(3) 0.47217(14) 0.30329(9) 0.0460(4) Uani d . 1 1 . .
    H H8 0.0463 0.4327 0.3160 0.055 Uiso calc R 1 1 . .
    C C9 0.1579(2) 0.59822(14) 0.32513(9) 0.0440(4) Uani d . 1 1 . .
    C C10 0.3594(3) 0.41569(15) 0.34472(10) 0.0490(4) Uani d . 1 1 . .
    C C11 0.5178(3) 0.35071(19) 0.46569(12) 0.0659(6) Uani d . 1 1 . .
    H H11A 0.5372 0.2734 0.4503 0.099 Uiso calc R 1 1 . .
    H H11B 0.4961 0.3525 0.5191 0.099 Uiso calc R 1 1 . .
    H H11C 0.6383 0.3945 0.4592 0.099 Uiso calc R 1 1 . .
    C C12 -0.1168(4) 0.5942(3) 0.40212(17) 0.0983(10) Uani d . 1 1 . .
    H H12A -0.2091 0.6268 0.3604 0.147 Uiso calc R 1 1 . .
    H H12B -0.1506 0.6224 0.4506 0.147 Uiso calc R 1 1 . .
    H H12C -0.1304 0.5129 0.4008 0.147 Uiso calc R 1 1 . .
    C C13 0.3702(4) 0.76269(19) 0.33775(14) 0.0778(7) Uani d . 1 1 . .
    H H13A 0.3063 0.7985 0.2911 0.117 Uiso calc R 1 1 . .
    H H13B 0.5130 0.7846 0.3475 0.117 Uiso calc R 1 1 . .
    H H13C 0.3011 0.7861 0.3804 0.117 Uiso calc R 1 1 . .
loop_
    _atom_site_aniso_label
    _atom_site_aniso_U_11
    _atom_site_aniso_U_22
    _atom_site_aniso_U_33
    _atom_site_aniso_U_12
    _atom_site_aniso_U_13
    _atom_site_aniso_U_23
    O1 0.0973(12) 0.1070(13) 0.0497(9) -0.0063(10) -0.0219(8) 0.0074(8)
    O2 0.0571(7) 0.0555(7) 0.0502(7) 0.0126(6) -0.0116(6) -0.0035(5)
    O3 0.0771(10) 0.1179(14) 0.0537(9) 0.0494(10) 0.0115(7) 0.0034(8)
    O4 0.0570(8) 0.0695(9) 0.0441(7) 0.0098(6) 0.0041(6) 0.0112(6)
    O5 0.0510(7) 0.0703(8) 0.0485(7) 0.0051(6) 0.0056(6) -0.0117(6)
    O6 0.0456(7) 0.0566(8) 0.0596(8) -0.0074(5) -0.0004(6) 0.0070(6)
    C1 0.0633(12) 0.0596(11) 0.0518(11) 0.0056(9) -0.0125(9) 0.0026(9)
    C2 0.0652(12) 0.0766(14) 0.0554(11) -0.0081(10) -0.0006(9) 0.0161(10)
    C3 0.0510(11) 0.0787(14) 0.0582(12) -0.0127(9) -0.0067(9) 0.0101(10)
    C4 0.0487(10) 0.0578(11) 0.0431(9) 0.0014(8) -0.0061(7) 0.0020(7)
    C5 0.0511(10) 0.0576(11) 0.0547(11) -0.0061(8) -0.0021(8) 0.0050(8)
    C6 0.0509(10) 0.0617(11) 0.0622(12) -0.0066(9) -0.0130(9) 0.0016(9)
    C7 0.0630(11) 0.0667(12) 0.0420(9) 0.0149(9) -0.0059(8) -0.0057(8)
    C8 0.0452(9) 0.0484(10) 0.0430(9) 0.0024(7) 0.0012(7) -0.0013(7)
    C9 0.0387(8) 0.0505(9) 0.0413(9) 0.0014(7) -0.0001(7) -0.0002(7)
    C10 0.0560(10) 0.0491(9) 0.0412(9) 0.0090(8) 0.0039(8) -0.0024(7)
    C11 0.0665(13) 0.0759(14) 0.0525(11) 0.0154(10) -0.0029(9) 0.0168(10)
    C12 0.0590(14) 0.152(3) 0.0895(18) -0.0069(15) 0.0299(13) -0.0282(17)
    C13 0.0921(16) 0.0582(12) 0.0756(14) -0.0239(11) -0.0158(12) 0.0146(11)
_geom_special_details
;
All e.s.d.'s (except the e.s.d. in the dihedral angle between two l.s. planes)
are estimated using the full covariance matrix. The cell e.s.d.'s are taken
into account individually in the estimation of e.s.d.'s in distances, angles
and torsion angles; correlations between e.s.d.'s in cell parameters are only
used when they are defined by crystal symmetry. An approximate (isotropic)
treatment of cell e.s.d.'s is used for estimating e.s.d.'s involving l.s.
planes.
;
loop_
    _geom_bond_atom_site_label_1
    _geom_bond_atom_site_label_2
    _geom_bond_site_symmetry_2
    _geom_bond_distance
    _geom_bond_publ_flag
    O1 C1 . 1.219(2) ?
    O2 C9 . 1.4148(19) ?
    O2 C4 . 1.444(2) ?
    O3 C10 . 1.195(2) ?
    O4 C10 . 1.323(2) ?
    O4 C11 . 1.439(2) ?
    O5 C9 . 1.377(2) ?
    O5 C12 . 1.409(3) ?
    O6 C9 . 1.381(2) ?
    O6 C13 . 1.436(3) ?
    C1 C6 . 1.460(3) ?
    C1 C2 . 1.465(3) ?
    C2 C3 . 1.320(3) ?
    C2 H2 . 0.9300 ?
    C3 C4 . 1.492(3) ?
    C3 H3 . 0.9300 ?
    C4 C5 . 1.492(2) ?
    C4 C7 . 1.549(3) ?
    C5 C6 . 1.321(3) ?
    C5 H5 . 0.9300 ?
    C6 H6 . 0.9300 ?
    C7 C8 . 1.514(2) ?
    C7 H7A . 0.9700 ?
    C7 H7B . 0.9700 ?
    C8 C10 . 1.503(2) ?
    C8 C9 . 1.534(2) ?
    C8 H8 . 0.9800 ?
    C11 H11A . 0.9600 ?
    C11 H11B . 0.9600 ?
    C11 H11C . 0.9600 ?
    C12 H12A . 0.9600 ?
    C12 H12B . 0.9600 ?
    C12 H12C . 0.9600 ?
    C13 H13A . 0.9600 ?
    C13 H13B . 0.9600 ?
    C13 H13C . 0.9600 ?
loop_
    _geom_angle_atom_site_label_1
    _geom_angle_atom_site_label_2
    _geom_angle_atom_site_label_3
    _geom_angle_site_symmetry_1
    _geom_angle_site_symmetry_3
    _geom_angle
    _geom_angle_publ_flag
    C9 O2 C4 . . 110.94(13) ?
    C10 O4 C11 . . 116.36(15) ?
    C9 O5 C12 . . 117.44(16) ?
    C9 O6 C13 . . 114.67(16) ?
    O1 C1 C6 . . 122.06(19) ?
    O1 C1 C2 . . 121.4(2) ?
    C6 C1 C2 . . 116.54(16) ?
    C3 C2 C1 . . 121.39(19) ?
    C3 C2 H2 . . 119.3 ?
    C1 C2 H2 . . 119.3 ?
    C2 C3 C4 . . 123.21(18) ?
    C2 C3 H3 . . 118.4 ?
    C4 C3 H3 . . 118.4 ?
    O2 C4 C5 . . 107.74(15) ?
    O2 C4 C3 . . 109.54(16) ?
    C5 C4 C3 . . 112.28(15) ?
    O2 C4 C7 . . 105.29(13) ?
    C5 C4 C7 . . 111.23(16) ?
    C3 C4 C7 . . 110.48(16) ?
    C6 C5 C4 . . 123.44(19) ?
    C6 C5 H5 . . 118.3 ?
    C4 C5 H5 . . 118.3 ?
    C5 C6 C1 . . 121.19(18) ?
    C5 C6 H6 . . 119.4 ?
    C1 C6 H6 . . 119.4 ?
    C8 C7 C4 . . 103.53(14) ?
    C8 C7 H7A . . 111.1 ?
    C4 C7 H7A . . 111.1 ?
    C8 C7 H7B . . 111.1 ?
    C4 C7 H7B . . 111.1 ?
    H7A C7 H7B . . 109.0 ?
    C10 C8 C7 . . 114.59(15) ?
    C10 C8 C9 . . 111.85(14) ?
    C7 C8 C9 . . 101.87(14) ?
    C10 C8 H8 . . 109.4 ?
    C7 C8 H8 . . 109.4 ?
    C9 C8 H8 . . 109.4 ?
    O5 C9 O6 . . 106.90(13) ?
    O5 C9 O2 . . 108.78(13) ?
    O6 C9 O2 . . 111.98(14) ?
    O5 C9 C8 . . 117.70(15) ?
    O6 C9 C8 . . 106.86(14) ?
    O2 C9 C8 . . 104.72(13) ?
    O3 C10 O4 . . 123.58(16) ?
    O3 C10 C8 . . 125.45(16) ?
    O4 C10 C8 . . 110.94(15) ?
    O4 C11 H11A . . 109.5 ?
    O4 C11 H11B . . 109.5 ?
    H11A C11 H11B . . 109.5 ?
    O4 C11 H11C . . 109.5 ?
    H11A C11 H11C . . 109.5 ?
    H11B C11 H11C . . 109.5 ?
    O5 C12 H12A . . 109.5 ?
    O5 C12 H12B . . 109.5 ?
    H12A C12 H12B . . 109.5 ?
    O5 C12 H12C . . 109.5 ?
    H12A C12 H12C . . 109.5 ?
    H12B C12 H12C . . 109.5 ?
    O6 C13 H13A . . 109.5 ?
    O6 C13 H13B . . 109.5 ?
    H13A C13 H13B . . 109.5 ?
    O6 C13 H13C . . 109.5 ?
    H13A C13 H13C . . 109.5 ?
    H13B C13 H13C . . 109.5 ?
loop_
    _geom_torsion_atom_site_label_1
    _geom_torsion_atom_site_label_2
    _geom_torsion_atom_site_label_3
    _geom_torsion_atom_site_label_4
    _geom_torsion_site_symmetry_1
    _geom_torsion_site_symmetry_2
    _geom_torsion_site_symmetry_3
    _geom_torsion_site_symmetry_4
    _geom_torsion
    _geom_torsion_publ_flag
    O1 C1 C2 C3 . . . . -174.2(2) ?
    C6 C1 C2 C3 . . . . 7.7(3) ?
    C1 C2 C3 C4 . . . . 3.4(4) ?
    C9 O2 C4 C5 . . . . 122.48(15) ?
    C9 O2 C4 C3 . . . . -115.12(16) ?
    C9 O2 C4 C7 . . . . 3.68(19) ?
    C2 C3 C4 O2 . . . . -133.2(2) ?
    C2 C3 C4 C5 . . . . -13.5(3) ?
    C2 C3 C4 C7 . . . . 111.3(2) ?
    O2 C4 C5 C6 . . . . 134.4(2) ?
    C3 C4 C5 C6 . . . . 13.7(3) ?
    C7 C4 C5 C6 . . . . -110.7(2) ?
    C4 C5 C6 C1 . . . . -3.7(3) ?
    O1 C1 C6 C5 . . . . 174.4(2) ?
    C2 C1 C6 C5 . . . . -7.5(3) ?
    O2 C4 C7 C8 . . . . 19.56(19) ?
    C5 C4 C7 C8 . . . . -96.87(18) ?
    C3 C4 C7 C8 . . . . 137.73(16) ?
    C4 C7 C8 C10 . . . . -154.35(15) ?
    C4 C7 C8 C9 . . . . -33.39(18) ?
    C12 O5 C9 O6 . . . . 176.6(2) ?
    C12 O5 C9 O2 . . . . 55.5(2) ?
    C12 O5 C9 C8 . . . . -63.3(2) ?
    C13 O6 C9 O5 . . . . -62.06(19) ?
    C13 O6 C9 O2 . . . . 57.0(2) ?
    C13 O6 C9 C8 . . . . 171.10(15) ?
    C4 O2 C9 O5 . . . . -151.91(14) ?
    C4 O2 C9 O6 . . . . 90.16(17) ?
    C4 O2 C9 C8 . . . . -25.26(18) ?
    C10 C8 C9 O5 . . . . -79.84(19) ?
    C7 C8 C9 O5 . . . . 157.31(15) ?
    C10 C8 C9 O6 . . . . 40.30(19) ?
    C7 C8 C9 O6 . . . . -82.55(16) ?
    C10 C8 C9 O2 . . . . 159.24(14) ?
    C7 C8 C9 O2 . . . . 36.39(17) ?
    C11 O4 C10 O3 . . . . 1.8(3) ?
    C11 O4 C10 C8 . . . . -176.39(16) ?
    C7 C8 C10 O3 . . . . 11.3(3) ?
    C9 C8 C10 O3 . . . . -104.0(2) ?
    C7 C8 C10 O4 . . . . -170.64(16) ?
    C9 C8 C10 O4 . . . . 74.07(19) ?
loop_
    _geom_hbond_atom_site_label_D
    _geom_hbond_atom_site_label_H
    _geom_hbond_atom_site_label_A
    _geom_hbond_site_symmetry_A
    _geom_hbond_distance_DH
    _geom_hbond_distance_HA
    _geom_hbond_distance_DA
    _geom_hbond_angle_DHA
    C13 H13A O3 2_655 0.96 2.60 3.269(3) 127
_iucr_refine_instructions_details
;
TITL cd211107 in P2(1)/c
CELL 0.71073   6.5324  11.7519  17.4204  90.000  97.723  90.000
ZERR    4.00   0.0007   0.0012   0.0018   0.000   0.002   0.000
LATT 1
SYMM -X, 0.5+Y, 0.5-Z
SFAC C  H  O
UNIT 52 64 24
OMIT  -3.00  52.00
L.S. 20
ACTA
BOND $H
FMAP 2
PLAN 20
conf
htab
mpla 5 c1 c2 c3 c5 c6 c4
mpla 4 o2 c4 c7 c9 c8
wpdb -1
WGHT    0.075100    0.297000
FVAR       0.69123
MOLE 1
O1    3   -0.252354    0.607877   -0.032885    11.00000    0.09730    0.10704 =
         0.04966    0.00738   -0.02189   -0.00631
O2    3    0.022787    0.647447    0.263810    11.00000    0.05707    0.05554 =
         0.05017   -0.00354   -0.01157    0.01264
O3    3    0.510695    0.391890    0.316429    11.00000    0.07714    0.11788 =
         0.05365    0.00342    0.01145    0.04937
O4    3    0.340806    0.398202    0.418464    11.00000    0.05704    0.06947 =
         0.04413    0.01116    0.00414    0.00980
O5    3    0.088058    0.624302    0.394165    11.00000    0.05099    0.07028 =
         0.04852   -0.01168    0.00563    0.00509
O6    3    0.355854    0.641292    0.329270    11.00000    0.04564    0.05657 =
         0.05959    0.00697   -0.00039   -0.00738
C1    1   -0.178609    0.607135    0.035210    11.00000    0.06334    0.05962 =
         0.05176    0.00263   -0.01254    0.00557
C2    1    0.019656    0.662001    0.061701    11.00000    0.06520    0.07663 =
         0.05537    0.01607   -0.00062   -0.00809
AFIX  43
H2    2    0.084645    0.704021    0.026722    11.00000   -1.20000
AFIX   0
C3    1    0.108015    0.653060    0.134164    11.00000    0.05096    0.07874 =
         0.05819    0.01014   -0.00667   -0.01274
AFIX  43
H3    2    0.230150    0.692669    0.149060    11.00000   -1.20000
AFIX   0
C4    1    0.021556    0.582527    0.193345    11.00000    0.04867    0.05783 =
         0.04310    0.00204   -0.00606    0.00138
C5    1   -0.195737    0.546710    0.167226    11.00000    0.05113    0.05762 =
         0.05468    0.00501   -0.00215   -0.00611
AFIX  43
H5    2   -0.272230    0.516958    0.203860    11.00000   -1.20000
AFIX   0
C6    1   -0.285238    0.555038    0.094769    11.00000    0.05093    0.06166 =
         0.06217    0.00165   -0.01300   -0.00657
AFIX  43
H6    2   -0.418564    0.527207    0.081483    11.00000   -1.20000
AFIX   0
C7    1    0.162039    0.478453    0.216155    11.00000    0.06299    0.06675 =
         0.04198   -0.00573   -0.00593    0.01495
AFIX  23
H7A   2    0.103196    0.409633    0.191580    11.00000   -1.20000
H7B   2    0.298939    0.489905    0.201768    11.00000   -1.20000
AFIX   0
C8    1    0.169490    0.472170    0.303288    11.00000    0.04522    0.04842 =
         0.04302   -0.00127    0.00123    0.00240
AFIX  13
H8    2    0.046251    0.432653    0.315971    11.00000   -1.20000
AFIX   0
C9    1    0.157939    0.598221    0.325133    11.00000    0.03875    0.05045 =
         0.04130   -0.00015   -0.00015    0.00143
C10   1    0.359404    0.415690    0.344720    11.00000    0.05598    0.04909 =
         0.04118   -0.00245    0.00393    0.00895
C11   1    0.517824    0.350713    0.465687    11.00000    0.06646    0.07585 =
         0.05252    0.01682   -0.00287    0.01543
AFIX 137
H11A  2    0.537191    0.273438    0.450308    11.00000   -1.50000
H11B  2    0.496065    0.352498    0.519089    11.00000   -1.50000
H11C  2    0.638340    0.394514    0.459176    11.00000   -1.50000
AFIX   0
C12   1   -0.116845    0.594208    0.402118    11.00000    0.05901    0.15185 =
         0.08945   -0.02822    0.02993   -0.00691
AFIX 137
H12A  2   -0.209131    0.626843    0.360370    11.00000   -1.50000
H12B  2   -0.150602    0.622414    0.450591    11.00000   -1.50000
H12C  2   -0.130393    0.512866    0.400811    11.00000   -1.50000
AFIX   0
C13   1    0.370249    0.762685    0.337746    11.00000    0.09213    0.05820 =
         0.07556    0.01455   -0.01578   -0.02388
AFIX 137
H13A  2    0.306343    0.798492    0.291057    11.00000   -1.50000
H13B  2    0.512953    0.784605    0.347474    11.00000   -1.50000
H13C  2    0.301076    0.786114    0.380373    11.00000   -1.50000
HKLF 4
REM  cd211107 in P2(1)/c
REM R1 =  0.0479 for   2140 Fo > 4sig(Fo)  and  0.0561 for all   2588 data
REM    175 parameters refined using      0 restraints
END
;
data_global
_journal_date_recd_electronic     2011-12-02
_journal_date_accepted     2012-03-18
_journal_name_full     'Acta Crystallographica, Section E'
_journal_year     2012
_journal_volume     68
_journal_issue      4
_journal_page_first     eo1152
_journal_page_last     eo1152
_journal_paper_category     QO
_journal_paper_doi     10.1107/S1600536812011737
_journal_coeditor_code     QK2030
_publ_contact_author_name     'Yongbing Lou'
_publ_contact_author_address
;
School of Chemistry and Chemical Engineering
Southeast University
Southeast University Road 2, Jiangning District
211189 Nanjing,
People's Republic of China
;
_publ_contact_author_email     lou@seu.edu.cn
_publ_contact_author_fax     86-25-52090620
_publ_contact_author_phone     86-25-52090619
_publ_section_title
;
Methyl 2,2-dimethoxy-8-oxo-1-oxaspiro[4.5]deca-6,9-diene-3-carboxylate
;
loop_
    _publ_author_name
    _publ_author_footnote
    _publ_author_address
    'Lou, Yongbing' .
;
School of Chemistry and Chemical Engineering
Southeast University
Southeast University Road 2, Jiangning District
211189 Nanjing
People's Republic of China
;
