# Supplementary material for: Methyl 2,2-dimeth­oxy-8-oxo-1-oxaspiro­[4.5]deca-6,9-diene-3-carboxyl­ate
Source: Acta Crystallogr Sect E Struct Rep Online. 2012 Mar 24;68(Pt 4):o1152. doi: 10.1107/S1600536812011737 (PMC3344095; doi:10.1107/S1600536812011737)
Supplement: Supplementary file 2 [file e-68-o1152-Isup2.hkl]

# 
# h,k,l, Fc-squared, Fo-squared, sigma(Fo-squared) and status flag 
# 
data_I
_shelx_title ' cd211107 in P2(1)/c' 
_shelx_refln_list_code          4 
_shelx_F_calc_maximum      143.14 
_exptl_crystal_F_000       568.00 
_reflns_d_resolution_high  0.8107 
 
loop_ 
 _symmetry_equiv_pos_as_xyz 
 'x, y, z' 
 '-x, y+1/2, -z+1/2' 
 '-x, -y, -z' 
 'x, -y-1/2, z-1/2' 
 
_cell_length_a     6.5324 
_cell_length_b    11.7519 
_cell_length_c    17.4204 
_cell_angle_alpha  90.000 
_cell_angle_beta   97.723 
_cell_angle_gamma  90.000 
 
_shelx_F_squared_multiplier     1.000 
 
loop_ 
 _refln_index_h 
 _refln_index_k 
 _refln_index_l 
 _refln_F_squared_calc 
 _refln_F_squared_meas 
 _refln_F_squared_sigma 
 _refln_observed_status 
   1   0   0     3159.64     3475.37     66.72 o 
   2   0   0       23.91       27.98      1.49 o 
   3   0   0        1.48       -0.60      0.40 o 
   4   0   0      123.31      116.34      3.03 o 
   5   0   0        1.67        0.83      0.69 o 
   6   0   0      494.20      477.47      9.01 o 
   7   0   0        6.64        7.85      1.90 o 
   1   1   0        3.91       -0.40      0.27 o 
   2   1   0       22.62       26.34      0.84 o 
   3   1   0     2328.21     2578.05     29.54 o 
   4   1   0      222.35      240.71      3.46 o 
   5   1   0       32.39       34.21      1.36 o 
   6   1   0       14.61       15.07      1.29 o 
   7   1   0        0.62        0.56      0.87 o 
   0   2   0     5614.30     5011.83    316.00 o 
   1   2   0      931.74     1025.81     10.43 o 
   2   2   0     2250.75     2538.08     25.29 o 
   3   2   0      709.00      793.71      8.59 o 
   4   2   0       14.11       13.75      0.73 o 
   5   2   0       22.28       17.51      1.27 o 
   6   2   0       47.81       44.53      1.80 o 
   7   2   0       10.57       11.01      1.46 o 
   1   3   0     8306.43     8403.28     79.74 o 
   2   3   0      524.93      480.00      8.28 o 
   3   3   0      762.65      866.00      9.48 o 
   4   3   0        4.10        7.24      0.73 o 
   5   3   0      163.18      155.83      4.38 o 
   6   3   0        3.84        5.84      0.89 o 
   7   3   0        1.16        3.63      1.01 o 
   0   4   0    18905.65    18890.81    210.53 o 
   1   4   0      391.13      405.21      3.67 o 
   2   4   0     1234.89     1314.67     16.40 o 
   3   4   0      239.55      286.54      3.38 o 
   4   4   0        1.40        0.66      0.39 o 
   5   4   0      110.54      107.62      2.99 o 
   6   4   0       42.26       38.77      2.51 o 
   7   4   0       19.13       17.06      1.90 o 
   1   5   0     2576.79     2894.03     23.36 o 
   2   5   0      519.46      569.20      5.77 o 
   3   5   0      224.12      214.24      2.77 o 
   4   5   0       76.85       69.00      1.98 o 
   5   5   0       14.80       10.17      1.56 o 
   6   5   0        5.87        5.46      1.18 o 
   7   5   0        3.03        2.00      0.96 o 
   0   6   0      444.28      489.12      6.45 o 
   1   6   0      354.01      357.45      3.49 o 
   2   6   0      296.16      250.50      3.05 o 
   3   6   0       15.86       13.64      0.73 o 
   4   6   0       48.77       41.94      2.48 o 
   5   6   0        1.04        1.19      1.27 o 
   6   6   0        0.80        1.40      1.03 o 
   7   6   0        0.04       -0.83      0.72 o 
   1   7   0       23.07       27.60      0.90 o 
   2   7   0      170.82      160.77      2.31 o 
   3   7   0       27.10       29.31      1.22 o 
   4   7   0      141.01      161.00      4.24 o 
   5   7   0        2.37        2.92      1.02 o 
   6   7   0        2.37        3.43      0.89 o 
   0   8   0      696.89      660.06      8.67 o 
   1   8   0        6.27        6.15      0.51 o 
   2   8   0       11.44       11.77      0.71 o 
   3   8   0       18.07       14.91      1.31 o 
   4   8   0       44.00       44.52      2.17 o 
   5   8   0        3.70        3.70      1.38 o 
   6   8   0        7.38       10.03      1.59 o 
   1   9   0       32.41       35.39      1.17 o 
   2   9   0      254.06      225.39      3.63 o 
   3   9   0      104.13       98.03      4.58 o 
   4   9   0      141.23      146.16      3.77 o 
   5   9   0        3.12        4.85      1.29 o 
   6   9   0       11.47       12.40      1.91 o 
   0  10   0       19.07       18.53      1.21 o 
   1  10   0        3.94        6.46      0.72 o 
   2  10   0       50.00       43.11      1.53 o 
   3  10   0       29.63       25.67      2.20 o 
   4  10   0        8.29        5.72      1.01 o 
   5  10   0        0.16        0.78      1.09 o 
   1  11   0       75.07       68.77      1.86 o 
   2  11   0       10.84       14.56      1.28 o 
   3  11   0        4.14        3.41      1.22 o 
   4  11   0        1.74        0.47      0.79 o 
   5  11   0        2.84        3.43      1.52 o 
   0  12   0        2.48        1.55      1.00 o 
   1  12   0        0.30        0.97      0.64 o 
   2  12   0       25.70       26.68      1.70 o 
   3  12   0       29.72       29.99      2.40 o 
   4  12   0        0.03        0.95      0.76 o 
   1  13   0       12.18       15.09      2.47 o 
   2  13   0        0.82        1.50      0.78 o 
   3  13   0        1.99        1.12      0.82 o 
   0  14   0        1.23        3.47      1.42 o 
   1  14   0        0.47        2.32      1.28 o 
   2  14   0       16.64       23.78      3.41 o 
  -8   1   1        1.01        1.49      1.65 o 
  -7   1   1       95.04       85.28      3.96 o 
  -6   1   1        8.96        6.33      1.41 o 
  -5   1   1       16.06       17.89      1.06 o 
  -4   1   1     1305.31     1478.84     17.82 o 
  -3   1   1      869.19      979.47     14.47 o 
  -2   1   1      320.84      199.60      4.81 o 
  -1   1   1     9137.02     9643.26    171.44 o 
   0   1   1      303.61      288.13      2.69 o 
   1   1   1      422.16      471.98      4.39 o 
   2   1   1     3175.50     3317.62     29.06 o 
   3   1   1      844.42      955.73     10.10 o 
   4   1   1      172.23      173.82      2.76 o 
   5   1   1      530.06      527.99      6.58 o 
   6   1   1      122.15      124.77      3.08 o 
   7   1   1        1.62        1.24      0.90 o 
  -7   2   1       23.64       21.23      1.96 o 
  -6   2   1        3.92        6.08      1.10 o 
  -5   2   1      248.23      241.25      3.72 o 
  -4   2   1      380.44      379.39      5.12 o 
  -3   2   1       15.31       15.17      0.86 o 
  -2   2   1      573.05      597.81      7.32 o 
  -1   2   1    20487.74    19884.49    644.66 o 
   0   2   1     5663.44     5783.40     56.40 o 
   1   2   1     5592.01     5786.96     50.36 o 
   2   2   1        2.42        6.85      0.33 o 
   3   2   1     1205.21     1312.01     12.08 o 
   4   2   1       46.10       50.07      1.15 o 
   5   2   1        0.00        0.22      0.50 o 
   6   2   1        3.77        2.92      0.76 o 
   7   2   1        7.43       10.44      1.75 o 
  -7   3   1        6.90        7.99      1.32 o 
  -6   3   1        2.40        2.17      0.86 o 
  -5   3   1      183.31      172.96      3.53 o 
  -4   3   1      497.82      563.77      7.84 o 
  -3   3   1      448.26      436.69      5.18 o 
  -2   3   1      191.79      175.16      2.13 o 
  -1   3   1     4232.05     4591.73     40.08 o 
   0   3   1      660.37      657.68      6.84 o 
   1   3   1      339.51      334.47      3.02 o 
   2   3   1        0.33        0.58      0.21 o 
   3   3   1      176.96      166.07      1.94 o 
   4   3   1      262.87      256.53      3.59 o 
   5   3   1        7.07        5.15      0.80 o 
   6   3   1       32.68       34.42      1.92 o 
   7   3   1       19.80       23.79      2.10 o 
  -7   4   1       10.11       12.74      3.91 o 
  -6   4   1       17.41       19.64      1.89 o 
  -5   4   1       57.31       66.92      2.69 o 
  -4   4   1       16.73        9.04      1.13 o 
  -3   4   1      425.27      421.82      5.06 o 
  -2   4   1       16.70       15.48      0.61 o 
  -1   4   1      539.34      489.47      4.81 o 
   0   4   1      415.11      350.75      4.00 o 
   1   4   1      265.10      284.49      2.87 o 
   2   4   1      825.40      796.72      8.63 o 
   3   4   1       16.79       14.80      0.78 o 
   4   4   1      168.25      161.95      3.23 o 
   5   4   1       34.27       31.88      1.66 o 
   6   4   1        0.68        0.54      0.66 o 
   7   4   1        4.67        5.58      1.97 o 
  -7   5   1        5.90        5.68      1.18 o 
  -6   5   1        5.94        6.76      1.23 o 
  -5   5   1        4.40        3.67      1.06 o 
  -4   5   1      771.97      759.32      9.22 o 
  -3   5   1       14.65       12.81      0.68 o 
  -2   5   1      956.57     1004.69      9.55 o 
  -1   5   1      527.33      590.59      5.25 o 
   0   5   1     1143.73     1080.58     11.22 o 
   1   5   1       65.86       67.95      1.01 o 
   2   5   1        0.06        0.08      0.24 o 
   3   5   1      320.47      325.65      4.30 o 
   4   5   1        5.58        7.96      0.82 o 
   5   5   1      112.37      106.02      2.80 o 
   6   5   1       44.05       51.49      2.60 o 
   7   5   1        9.64       12.27      2.38 o 
  -7   6   1        3.70        3.63      1.07 o 
  -6   6   1       20.52       21.28      4.53 o 
  -5   6   1       23.23       21.90      2.46 o 
  -4   6   1      334.77      321.66      6.91 o 
  -3   6   1      109.67      100.52      4.45 o 
  -2   6   1      186.72      167.13      2.27 o 
  -1   6   1     1388.71     1476.36     12.34 o 
   0   6   1      864.28      915.79      9.78 o 
   1   6   1      306.44      277.53      2.86 o 
   2   6   1        9.37        5.92      0.59 o 
   3   6   1        4.62        5.96      0.57 o 
   4   6   1      161.95      142.20      3.28 o 
   5   6   1       15.31        9.94      1.30 o 
   6   6   1        1.49        1.81      0.82 o 
   7   6   1        4.22        3.99      1.58 o 
  -7   7   1        6.39       11.93      1.85 o 
  -6   7   1        1.00        0.89      0.75 o 
  -5   7   1        5.29        7.43      1.67 o 
  -4   7   1        6.32        3.53      1.01 o 
  -3   7   1       39.59       29.94      1.24 o 
  -2   7   1        3.87        5.81      0.54 o 
  -1   7   1      686.20      760.00      6.81 o 
   0   7   1      167.05      139.66      2.00 o 
   1   7   1      167.95      183.52      2.19 o 
   2   7   1       10.36       11.11      0.66 o 
   3   7   1       30.07       32.23      1.87 o 
   4   7   1       52.76       51.82      1.98 o 
   5   7   1       10.70       10.05      1.35 o 
   6   7   1        0.30        0.54      0.74 o 
  -6   8   1        0.09        2.90      1.01 o 
  -5   8   1       32.70       39.83      4.29 o 
  -4   8   1       50.72       52.08      2.80 o 
  -3   8   1      461.27      431.92      7.14 o 
  -2   8   1      132.29      132.78      2.50 o 
  -1   8   1       69.15       69.65      1.26 o 
   0   8   1      287.15      290.75      3.49 o 
   1   8   1      223.70      218.51      3.25 o 
   2   8   1      446.65      400.73      8.78 o 
   3   8   1      281.41      277.45      6.87 o 
   4   8   1       27.23       29.65      1.85 o 
   5   8   1        1.73        2.54      1.00 o 
   6   8   1        6.55        6.72      2.52 o 
  -6   9   1        0.19       -0.18      0.92 o 
  -5   9   1        0.92        0.98      0.98 o 
  -4   9   1        4.78        3.85      0.95 o 
  -3   9   1      103.27      109.13      2.97 o 
  -2   9   1        0.41       -0.27      0.43 o 
  -1   9   1        2.86        3.38      1.07 o 
   0   9   1       78.31       71.79      2.36 o 
   1   9   1      144.07      127.81      2.11 o 
   2   9   1       26.63       30.89      1.32 o 
   3   9   1        0.07        1.50      0.72 o 
   4   9   1       23.16       24.53      1.78 o 
   5   9   1       23.80       28.51      2.02 o 
   6   9   1        0.60       -1.24      0.83 o 
  -5  10   1        0.25       -0.33      1.06 o 
  -4  10   1        2.62        3.12      0.85 o 
  -3  10   1       76.38       72.28      3.00 o 
  -2  10   1       11.37       12.59      0.97 o 
  -1  10   1        0.01        0.24      0.46 o 
   0  10   1       23.99       20.54      1.51 o 
   1  10   1       67.44       66.92      1.88 o 
   2  10   1        2.73        3.32      0.94 o 
   3  10   1        0.00        0.69      0.63 o 
   4  10   1       13.55       12.03      1.35 o 
   5  10   1        0.81        2.57      1.02 o 
  -5  11   1        0.88        1.24      1.20 o 
  -4  11   1        3.08        1.66      0.76 o 
  -3  11   1       20.92       16.62      2.30 o 
  -2  11   1       14.89       15.54      1.11 o 
  -1  11   1       46.89       46.95      1.56 o 
   0  11   1        2.82        3.29      0.67 o 
   1  11   1        4.12        1.99      0.70 o 
   2  11   1       25.82       29.41      3.57 o 
   3  11   1        3.00        3.23      0.82 o 
   4  11   1        9.28        9.91      1.42 o 
   5  11   1        4.10        3.04      1.44 o 
  -4  12   1       10.24       11.14      1.86 o 
  -3  12   1        2.13        2.42      1.21 o 
  -2  12   1       23.61       22.12      3.45 o 
  -1  12   1        6.35        5.78      0.88 o 
   0  12   1       86.59       75.17      3.03 o 
   1  12   1        5.32        5.05      0.85 o 
   2  12   1       25.45       22.16      4.40 o 
   3  12   1        6.88        5.38      0.95 o 
   4  12   1        1.86        1.24      0.91 o 
  -3  13   1        6.69        5.16      0.98 o 
  -2  13   1        3.10        1.65      0.78 o 
  -1  13   1       14.55       13.83      1.60 o 
   0  13   1        0.16       -0.05      1.25 o 
   1  13   1        2.86        5.44      1.51 o 
   2  13   1        3.96        2.84      0.98 o 
   3  13   1        0.98        0.60      0.68 o 
  -2  14   1       17.74       19.42      3.12 o 
  -1  14   1        0.22        1.30      1.17 o 
   0  14   1       11.37       13.04      1.68 o 
   1  14   1       34.67       44.29      4.35 o 
  -7   0   2       36.71       34.03      3.27 o 
  -6   0   2      490.89      477.49      9.04 o 
  -5   0   2       51.97       48.35      2.95 o 
  -4   0   2       12.71       14.02      1.65 o 
  -3   0   2       21.31       20.47      1.53 o 
  -2   0   2     1150.37     1225.34     24.38 o 
  -1   0   2    15780.85    15591.85    297.14 o 
   0   0   2     1786.49     1834.39     69.38 o 
   1   0   2     3319.21     3587.75     49.06 o 
   2   0   2     6169.87     6677.63     91.11 o 
   3   0   2        2.95        1.65      0.52 o 
   4   0   2      261.44      228.84      4.71 o 
   5   0   2     1290.41     1276.31     19.57 o 
   6   0   2        4.32        3.35      1.38 o 
   7   0   2        7.97        5.94      1.78 o 
  -8   1   2        1.28        1.09      1.90 o 
  -7   1   2        4.68        7.58      1.31 o 
  -6   1   2       75.82       65.08      2.14 o 
  -5   1   2       12.75       15.79      1.39 o 
  -4   1   2      629.30      642.48     10.34 o 
  -3   1   2       53.74       31.09      1.65 o 
  -2   1   2       78.70       75.59      1.63 o 
  -1   1   2     1627.93     1686.89     19.19 o 
   0   1   2       36.53       38.11      0.58 o 
   1   1   2     2916.46     3221.83     31.27 o 
   2   1   2      573.54      586.66      6.29 o 
   3   1   2        0.43        1.80      0.37 o 
   4   1   2      121.46      122.78      2.20 o 
   5   1   2        6.36        5.14      0.71 o 
   6   1   2        0.44        0.10      0.52 o 
   7   1   2        0.51        1.34      0.99 o 
  -7   2   2       12.17       12.43      1.53 o 
  -6   2   2       53.03       55.74      1.99 o 
  -5   2   2       10.46       11.16      0.85 o 
  -4   2   2        5.09        3.74      0.64 o 
  -3   2   2     1228.92     1361.12     16.11 o 
  -2   2   2      271.66      237.04      3.46 o 
  -1   2   2     2143.59     2379.63     33.17 o 
   0   2   2     1136.36     1063.46      9.50 o 
   1   2   2        3.73        2.57      0.19 o 
   2   2   2       60.17       70.55      0.93 o 
   3   2   2      184.43      173.44      1.99 o 
   4   2   2       15.12       18.06      0.82 o 
   5   2   2       40.16       34.78      1.52 o 
   6   2   2       44.78       47.77      2.09 o 
   7   2   2        0.01        0.98      0.91 o 
  -7   3   2        0.10       -0.26      0.75 o 
  -6   3   2       68.33       64.49      4.43 o 
  -5   3   2       54.58       46.10      2.06 o 
  -4   3   2      173.25      195.34      3.02 o 
  -3   3   2      230.25      230.02      3.51 o 
  -2   3   2        3.58        2.63      0.34 o 
  -1   3   2      624.19      597.14      6.29 o 
   0   3   2     2761.94     2880.60     25.25 o 
   1   3   2     6843.55     6990.71     75.66 o 
   2   3   2        9.52        6.96      0.36 o 
   3   3   2      697.34      734.21      6.50 o 
   4   3   2       20.31       20.19      1.23 o 
   5   3   2        9.15        5.51      0.80 o 
   6   3   2       70.50       68.72      2.93 o 
   7   3   2       18.24       30.18      2.41 o 
  -7   4   2        3.21        3.73      1.49 o 
  -6   4   2       20.78       22.38      1.98 o 
  -5   4   2       85.44       81.20      2.97 o 
  -4   4   2      256.12      256.72      3.66 o 
  -3   4   2      857.40      922.58      9.97 o 
  -2   4   2      652.00      699.37      6.82 o 
  -1   4   2      207.16      187.84      2.17 o 
   0   4   2     1095.43     1114.48     10.16 o 
   1   4   2       99.46      107.08      1.27 o 
   2   4   2     2203.37     2418.98     21.63 o 
   3   4   2      105.42      129.70      1.87 o 
   4   4   2       24.60       28.15      1.21 o 
   5   4   2      113.19      118.20      2.90 o 
   6   4   2        8.24       10.33      1.25 o 
   7   4   2        1.81        1.29      0.87 o 
  -7   5   2       13.46       18.11      2.00 o 
  -6   5   2       14.76       16.51      1.81 o 
  -5   5   2      139.13      116.18      3.81 o 
  -4   5   2        0.51        0.36      0.44 o 
  -3   5   2      172.48      170.28      2.62 o 
  -2   5   2      890.83      934.37      8.94 o 
  -1   5   2      301.62      280.87      3.10 o 
   0   5   2      667.96      574.95      6.34 o 
   1   5   2      550.04      599.21      5.33 o 
   2   5   2       36.39       33.27      0.84 o 
   3   5   2       62.63       55.05      1.45 o 
   4   5   2        9.44        4.79      0.70 o 
   5   5   2       11.08       12.27      1.12 o 
   6   5   2       32.54       33.59      2.45 o 
   7   5   2        0.16        1.11      0.86 o 
  -7   6   2        0.01        0.09      0.82 o 
  -6   6   2        4.14        5.06      1.12 o 
  -5   6   2       64.17       65.39      2.88 o 
  -4   6   2       55.19       57.49      1.96 o 
  -3   6   2        0.00        0.77      0.44 o 
  -2   6   2      287.28      278.76      4.27 o 
  -1   6   2       97.47       88.07      1.42 o 
   0   6   2      105.13      104.08      1.79 o 
   1   6   2      861.94      847.52      7.40 o 
   2   6   2      633.69      676.68      6.81 o 
   3   6   2       28.25       27.69      1.22 o 
   4   6   2        4.24        3.07      0.57 o 
   5   6   2       40.26       36.06      2.39 o 
   6   6   2        0.56        0.40      1.26 o 
   7   6   2        0.73        1.16      1.09 o 
  -7   7   2        2.40        3.24      1.19 o 
  -6   7   2       25.88       26.12      2.32 o 
  -5   7   2       65.84       54.26      2.63 o 
  -4   7   2       44.74       46.98      2.52 o 
  -3   7   2       31.95       34.14      1.31 o 
  -2   7   2      208.24      190.60      3.09 o 
  -1   7   2       44.78       55.42      1.16 o 
   0   7   2      401.00      410.96      5.02 o 
   1   7   2     2243.21     2280.54     18.80 o 
   2   7   2       16.84       18.94      0.82 o 
   3   7   2      139.89      117.36      5.09 o 
   4   7   2      167.83      156.04      3.58 o 
   5   7   2       28.57       26.13      2.27 o 
   6   7   2        6.00        7.23      1.33 o 
  -6   8   2       16.22       19.71      2.12 o 
  -5   8   2        0.69        0.04      0.86 o 
  -4   8   2       15.35       19.79      3.14 o 
  -3   8   2      210.90      187.77      3.31 o 
  -2   8   2       12.20       15.07      0.96 o 
  -1   8   2        0.25       -0.10      0.30 o 
   0   8   2        0.66        1.28      1.09 o 
   1   8   2       30.19       31.03      1.00 o 
   2   8   2       18.05       18.06      0.87 o 
   3   8   2       67.36       51.55      3.10 o 
   4   8   2       13.35       14.92      1.40 o 
   5   8   2        5.07       10.34      1.04 o 
   6   8   2        0.04        0.50      0.73 o 
  -6   9   2        4.78        6.29      1.50 o 
  -5   9   2        2.34        2.10      1.11 o 
  -4   9   2      129.86      127.34      7.55 o 
  -3   9   2      243.85      240.02      4.00 o 
  -2   9   2      204.23      206.82      5.14 o 
  -1   9   2        0.05        0.52      0.37 o 
   0   9   2      140.89      133.95      3.14 o 
   1   9   2      179.25      167.83      2.52 o 
   2   9   2       44.34       37.18      1.32 o 
   3   9   2      276.94      268.51      5.38 o 
   4   9   2        8.52       10.34      1.24 o 
   5   9   2        5.47        4.84      1.01 o 
   6   9   2        7.82        8.25      2.13 o 
  -5  10   2       39.51       41.23      3.03 o 
  -4  10   2       13.19       13.15      1.71 o 
  -3  10   2        5.36        8.09      1.13 o 
  -2  10   2       54.27       54.58      1.68 o 
  -1  10   2       44.35       45.13      1.45 o 
   0  10   2       47.93       45.06      1.39 o 
   1  10   2        4.35        6.80      0.64 o 
   2  10   2        0.03       -0.03      0.51 o 
   3  10   2       59.70       54.14      2.17 o 
   4  10   2        2.66        2.72      0.88 o 
   5  10   2        0.13       -0.17      0.87 o 
  -5  11   2        1.73        2.48      1.35 o 
  -4  11   2        1.82        0.36      0.95 o 
  -3  11   2        9.27        6.76      1.23 o 
  -2  11   2       24.29       26.98      1.41 o 
  -1  11   2       53.73       47.57      1.58 o 
   0  11   2       13.77       19.84      1.13 o 
   1  11   2       26.39       31.07      1.56 o 
   2  11   2        0.01       -0.27      0.56 o 
   3  11   2        5.62        4.21      1.01 o 
   4  11   2        0.06        0.27      0.77 o 
   5  11   2        1.77        1.45      1.09 o 
  -4  12   2        0.94        1.96      1.19 o 
  -3  12   2        3.49        3.40      1.24 o 
  -2  12   2       26.00       22.20      2.06 o 
  -1  12   2        2.29        4.93      0.84 o 
   0  12   2        2.38        2.99      1.22 o 
   1  12   2       12.11       10.37      1.39 o 
   2  12   2       36.60       41.10      2.58 o 
   3  12   2        5.12        4.43      0.89 o 
   4  12   2        0.10       -0.83      0.79 o 
  -3  13   2       21.23       27.87      2.49 o 
  -2  13   2        6.17        7.27      1.43 o 
  -1  13   2        0.12       -0.52      0.66 o 
   0  13   2        4.43        8.51      1.29 o 
   1  13   2        0.35        0.44      0.92 o 
   2  13   2        3.36        2.33      0.87 o 
   3  13   2        9.06        5.16      1.95 o 
  -2  14   2        6.03        5.06      1.55 o 
  -1  14   2        0.14        0.08      0.83 o 
   0  14   2        3.38        1.38      1.17 o 
   1  14   2       10.56        7.83      1.95 o 
  -7   1   3       31.27       31.14      2.68 o 
  -6   1   3       69.19       74.34      1.94 o 
  -5   1   3        1.47        1.52      1.02 o 
  -4   1   3       10.06       13.40      1.51 o 
  -3   1   3        0.36        0.10      0.39 o 
  -2   1   3     1436.75     1539.76     17.78 o 
  -1   1   3     1488.34     1591.03     18.12 o 
   0   1   3     3426.01     3730.58     42.27 o 
   1   1   3       14.13        7.74      0.36 o 
   2   1   3      431.47      414.23      8.02 o 
   3   1   3       37.86       39.08      0.92 o 
   4   1   3      573.76      601.48      7.04 o 
   5   1   3        1.33        1.33      0.61 o 
   6   1   3        7.13        9.97      1.41 o 
   7   1   3        6.95        7.21      1.37 o 
  -7   2   3        0.10       -0.69      0.72 o 
  -6   2   3      113.75      105.26      3.54 o 
  -5   2   3       41.42       38.24      1.48 o 
  -4   2   3      230.69      216.54      6.86 o 
  -3   2   3     2354.65     2602.05     29.81 o 
  -2   2   3       28.46       28.25      0.81 o 
  -1   2   3     3260.03     3510.89     48.64 o 
   0   2   3      243.74      213.75      2.45 o 
   1   2   3     1060.10     1019.02     10.36 o 
   2   2   3        1.94        3.04      0.31 o 
   3   2   3      598.17      672.08      6.00 o 
   4   2   3      167.09      141.70      3.28 o 
   5   2   3      306.96      294.21      5.10 o 
   6   2   3       35.49       43.02      1.85 o 
   7   2   3       10.67       12.46      1.66 o 
  -7   3   3       12.12       12.79      4.04 o 
  -6   3   3        2.05        0.34      0.70 o 
  -5   3   3        0.95        1.57      0.63 o 
  -4   3   3       30.06       27.06      1.42 o 
  -3   3   3      226.15      223.34      3.45 o 
  -2   3   3       16.06       31.75      0.87 o 
  -1   3   3     2107.48     2153.49     30.31 o 
   0   3   3     1963.79     2150.15     18.99 o 
   1   3   3      697.58      763.13      7.13 o 
   2   3   3      720.75      789.59      8.52 o 
   3   3   3      100.62      112.47      1.64 o 
   4   3   3       16.67       21.24      1.08 o 
   5   3   3       94.32      101.86      2.68 o 
   6   3   3       61.51       53.69      2.08 o 
   7   3   3        0.00       -0.34      0.92 o 
  -7   4   3        5.60        8.23      1.84 o 
  -6   4   3       39.45       45.82      2.59 o 
  -5   4   3       42.62       45.77      1.75 o 
  -4   4   3      170.78      167.94      3.34 o 
  -3   4   3      151.63      178.84      3.00 o 
  -2   4   3      193.48      208.06      3.02 o 
  -1   4   3        2.51        2.27      0.31 o 
   0   4   3      200.00      222.28      2.46 o 
   1   4   3       11.46       12.86      0.48 o 
   2   4   3       83.67       77.52      1.24 o 
   3   4   3      274.77      298.59      4.07 o 
   4   4   3       53.11       57.48      1.62 o 
   5   4   3       10.20       11.13      1.17 o 
   6   4   3       42.55       47.92      3.49 o 
   7   4   3        3.80        4.95      1.16 o 
  -7   5   3        4.23        5.04      1.55 o 
  -6   5   3       27.90       25.74      2.26 o 
  -5   5   3       37.82       40.16      2.48 o 
  -4   5   3        1.10        1.93      0.54 o 
  -3   5   3      129.25      119.85      2.61 o 
  -2   5   3      593.72      598.92      6.04 o 
  -1   5   3       11.48       19.89      0.76 o 
   0   5   3     3484.00     3550.43     28.53 o 
   1   5   3     1354.07     1510.21     12.51 o 
   2   5   3       19.31       19.63      1.05 o 
   3   5   3      186.09      206.76      3.21 o 
   4   5   3      112.16       95.88      2.13 o 
   5   5   3        0.01        0.25      0.53 o 
   6   5   3        8.07        7.28      1.29 o 
   7   5   3        8.95       13.22      1.71 o 
  -7   6   3        9.03       10.69      1.61 o 
  -6   6   3       75.60       79.13      3.48 o 
  -5   6   3        2.63        1.50      1.53 o 
  -4   6   3      189.31      178.97      3.63 o 
  -3   6   3      548.02      516.68      8.71 o 
  -2   6   3      405.94      467.08      4.98 o 
  -1   6   3       85.08       57.42      1.12 o 
   0   6   3      303.17      301.13      3.07 o 
   1   6   3       18.24       23.59      0.67 o 
   2   6   3        3.63        3.38      0.41 o 
   3   6   3        0.50        0.77      0.40 o 
   4   6   3        0.44        0.39      0.42 o 
   5   6   3       86.32       86.12      2.22 o 
   6   6   3        5.52       11.64      1.54 o 
   7   6   3       11.79       15.26      1.93 o 
  -7   7   3       19.59       20.26      2.23 o 
  -6   7   3        0.90        2.41      0.93 o 
  -5   7   3       28.58       29.20      2.31 o 
  -4   7   3       85.30       68.87      2.15 o 
  -3   7   3      235.66      235.30      4.24 o 
  -2   7   3       51.59       51.95      1.48 o 
  -1   7   3       59.99       58.45      1.21 o 
   0   7   3      186.75      209.63      2.42 o 
   1   7   3        8.67        7.40      0.51 o 
   2   7   3       42.09       42.20      1.08 o 
   3   7   3      187.25      182.36      3.10 o 
   4   7   3       17.79       18.85      1.16 o 
   5   7   3        8.15        8.47      1.09 o 
   6   7   3       35.29       38.68      2.78 o 
  -6   8   3       28.84       32.64      2.63 o 
  -5   8   3        7.67       11.20      1.65 o 
  -4   8   3      163.66      173.25      7.93 o 
  -3   8   3       41.82       45.34      1.51 o 
  -2   8   3        2.36        2.16      0.51 o 
  -1   8   3      174.09      151.43      2.30 o 
   0   8   3      153.89      148.47      2.05 o 
   1   8   3      117.74      114.24      2.62 o 
   2   8   3      477.61      445.66      8.20 o 
   3   8   3        0.36       -0.02      0.51 o 
   4   8   3        2.78        4.36      1.06 o 
   5   8   3        1.67        1.29      0.60 o 
   6   8   3       82.31       94.62      3.80 o 
  -6   9   3        0.24        1.09      0.85 o 
  -5   9   3        0.19        0.63      0.99 o 
  -4   9   3       87.79       88.37      3.48 o 
  -3   9   3      161.48      157.70      3.08 o 
  -2   9   3       64.38       64.91      2.36 o 
  -1   9   3       75.95       77.73      1.61 o 
   0   9   3      202.41      189.80      2.45 o 
   1   9   3       11.65       12.77      0.83 o 
   2   9   3        4.03        3.40      0.63 o 
   3   9   3      137.07      132.18      3.34 o 
   4   9   3       31.46       32.85      2.00 o 
   5   9   3       15.80       19.28      1.73 o 
   6   9   3        6.41        9.18      1.87 o 
  -5  10   3        0.06        0.53      1.13 o 
  -4  10   3       58.50       50.30      2.68 o 
  -3  10   3       97.44       98.13      2.42 o 
  -2  10   3        1.48        1.34      0.53 o 
  -1  10   3       15.69       17.95      1.09 o 
   0  10   3       31.30       27.88      1.23 o 
   1  10   3       14.96       19.24      0.96 o 
   2  10   3        0.85        0.99      0.64 o 
   3  10   3        9.53        9.27      1.12 o 
   4  10   3        0.13        0.17      0.74 o 
   5  10   3        0.06        0.30      0.89 o 
  -5  11   3        0.01       -0.37      1.14 o 
  -4  11   3        0.31       -0.98      0.89 o 
  -3  11   3       47.22       41.47      4.42 o 
  -2  11   3      116.77       99.01      2.77 o 
  -1  11   3        0.01        2.23      0.58 o 
   0  11   3       22.02       23.07      1.78 o 
   1  11   3       31.76       42.10      2.04 o 
   2  11   3        2.02        2.34      0.70 o 
   3  11   3       19.52       19.42      3.59 o 
   4  11   3        7.04        7.72      1.19 o 
  -4  12   3        4.98        8.46      2.16 o 
  -3  12   3       33.53       31.75      2.49 o 
  -2  12   3        7.66        9.67      0.98 o 
  -1  12   3       36.76       34.39      1.85 o 
   0  12   3        6.94        9.98      1.04 o 
   1  12   3        2.02        4.50      1.64 o 
   2  12   3       21.19       15.77      1.62 o 
   3  12   3        0.78        1.29      0.70 o 
   4  12   3        0.13       -0.46      0.89 o 
  -3  13   3        2.85        1.60      0.86 o 
  -2  13   3        0.34        1.98      0.97 o 
  -1  13   3        1.29        1.46      0.86 o 
   0  13   3        7.50       12.53      1.61 o 
   1  13   3        3.10        5.60      1.83 o 
   2  13   3        4.52        3.25      1.37 o 
   3  13   3       12.19        9.95      2.66 o 
  -1  14   3       10.62       10.30      1.48 o 
   0  14   3        4.74        7.89      1.82 o 
   1  14   3        4.64        6.57      1.86 o 
  -6   0   4      168.77      157.47      5.84 o 
  -5   0   4       39.64       37.17      2.64 o 
  -4   0   4      657.02      645.42     14.44 o 
  -3   0   4       66.17       48.24      2.20 o 
  -2   0   4      253.10      290.61      6.61 o 
  -1   0   4     3325.56     3403.88     47.12 o 
   0   0   4     2336.54     2222.16     30.95 o 
   1   0   4     1017.99     1127.53     13.07 o 
   2   0   4      446.99      535.34      6.70 o 
   3   0   4      150.72      165.21      3.52 o 
   4   0   4     2143.54     2160.16     31.15 o 
   5   0   4      546.40      528.22     11.33 o 
   6   0   4        1.35       -0.17      1.07 o 
   7   0   4       13.54       24.38      3.24 o 
  -7   1   4       11.51       16.63      1.72 o 
  -6   1   4       49.14       53.15      1.88 o 
  -5   1   4       14.54       19.00      1.22 o 
  -4   1   4      137.88      118.64      3.07 o 
  -3   1   4      907.70      997.24     12.13 o 
  -2   1   4      181.78      179.80      2.69 o 
  -1   1   4       53.15       55.36      1.01 o 
   0   1   4     1740.67     1758.78     19.96 o 
   1   1   4     1608.91     1581.05     14.10 o 
   2   1   4      260.98      229.41      2.28 o 
   3   1   4      373.36      350.29      3.85 o 
   4   1   4       78.85       68.23      1.95 o 
   5   1   4      107.88       99.11      2.61 o 
   6   1   4      112.06      116.16      3.88 o 
   7   1   4       20.23       19.88      2.87 o 
  -7   2   4        0.16       -0.58      0.74 o 
  -6   2   4        0.88        0.85      0.70 o 
  -5   2   4        8.21        6.64      0.94 o 
  -4   2   4      267.05      266.77      4.24 o 
  -3   2   4      289.20      270.24      4.73 o 
  -2   2   4      564.29      616.24      7.57 o 
  -1   2   4        2.93        4.43      0.26 o 
   0   2   4        1.92        3.01      0.31 o 
   1   2   4       26.86       30.42      0.61 o 
   2   2   4     1127.93     1234.27     12.73 o 
   3   2   4       13.44       14.26      1.11 o 
   4   2   4       21.11       17.12      1.16 o 
   5   2   4       31.39       34.99      1.61 o 
   6   2   4        0.09        0.71      0.56 o 
   7   2   4        0.39        2.32      1.12 o 
  -7   3   4        4.10        4.84      1.14 o 
  -6   3   4        6.53        7.27      1.21 o 
  -5   3   4        9.97       15.02      1.42 o 
  -4   3   4      383.63      350.71      5.20 o 
  -3   3   4       85.80       78.39      2.47 o 
  -2   3   4       27.23       30.33      1.29 o 
  -1   3   4       87.40       85.64      2.05 o 
   0   3   4      987.94      981.14     10.00 o 
   1   3   4        0.55        1.37      0.29 o 
   2   3   4     3077.20     3398.36     33.56 o 
   3   3   4       74.64       59.28      1.29 o 
   4   3   4       36.36       44.26      1.39 o 
   5   3   4       11.10        7.56      1.00 o 
   6   3   4       37.69       43.32      1.94 o 
   7   3   4       15.71       17.87      2.02 o 
  -7   4   4        2.38        1.86      0.80 o 
  -6   4   4        1.23        0.76      0.74 o 
  -5   4   4      112.49       98.97      2.65 o 
  -4   4   4      660.66      650.18     10.91 o 
  -3   4   4        5.53        6.22      0.62 o 
  -2   4   4        1.90        3.27      0.86 o 
  -1   4   4       40.21       30.85      1.24 o 
   0   4   4       87.72      104.77      1.60 o 
   1   4   4      175.34      161.28      2.31 o 
   2   4   4      165.80      196.44      2.85 o 
   3   4   4       82.77       70.15      1.63 o 
   4   4   4      578.02      555.78      6.95 o 
   5   4   4       90.54       93.43      2.64 o 
   6   4   4        7.91        9.72      1.55 o 
   7   4   4        9.96       13.90      1.76 o 
  -7   5   4       35.23       39.81      2.95 o 
  -6   5   4       38.46       45.24      4.58 o 
  -5   5   4       73.25       59.48      2.05 o 
  -4   5   4       65.97       66.00      1.99 o 
  -3   5   4      100.02       97.70      2.77 o 
  -2   5   4      172.13      168.26      3.68 o 
  -1   5   4      981.02     1106.71     13.09 o 
   0   5   4      861.39      879.81      8.31 o 
   1   5   4       28.37       26.30      0.67 o 
   2   5   4       17.98       25.15      0.73 o 
   3   5   4       42.29       49.99      1.42 o 
   4   5   4        3.67        3.02      0.58 o 
   5   5   4      183.60      161.26      4.11 o 
   6   5   4      125.45      117.77      4.79 o 
   7   5   4        4.62        2.47      1.20 o 
  -7   6   4       27.29       32.13      2.69 o 
  -6   6   4       36.85       40.31      2.80 o 
  -5   6   4       56.81       56.35      5.85 o 
  -4   6   4       38.35       30.90      1.55 o 
  -3   6   4      104.42       93.37      2.37 o 
  -2   6   4        1.95        6.22      0.77 o 
  -1   6   4       15.18       11.11      0.71 o 
   0   6   4      471.95      472.77      4.48 o 
   1   6   4       13.99       18.95      0.63 o 
   2   6   4      192.69      187.50      2.49 o 
   3   6   4        4.58        6.03      0.64 o 
   4   6   4       38.20       33.92      1.36 o 
   5   6   4       12.69       15.08      1.36 o 
   6   6   4        7.22        7.58      1.19 o 
  -7   7   4        0.12       -0.81      0.88 o 
  -6   7   4       27.39       21.69      2.12 o 
  -5   7   4      171.07      159.99      4.81 o 
  -4   7   4      232.00      217.62      4.27 o 
  -3   7   4       61.48       59.06      1.90 o 
  -2   7   4      161.01      142.12      3.74 o 
  -1   7   4       38.49       41.88      1.57 o 
   0   7   4        2.85        4.47      0.44 o 
   1   7   4       57.49       56.73      1.23 o 
   2   7   4      521.16      512.17      6.30 o 
   3   7   4       12.12       12.57      0.99 o 
   4   7   4      166.92      165.36      3.12 o 
   5   7   4        9.83        7.78      1.02 o 
   6   7   4        6.44        5.30      1.15 o 
  -6   8   4        2.09        1.10      1.03 o 
  -5   8   4       26.68       27.83      2.38 o 
  -4   8   4       73.45       79.07      3.67 o 
  -3   8   4        0.40        0.15      0.47 o 
  -2   8   4      235.69      202.68      3.37 o 
  -1   8   4        2.00        2.36      0.71 o 
   0   8   4       11.98       16.43      0.74 o 
   1   8   4        8.60        6.92      0.63 o 
   2   8   4       33.10       26.66      1.21 o 
   3   8   4        3.26        2.06      0.50 o 
   4   8   4       33.84       34.56      1.92 o 
   5   8   4        2.88        7.14      2.16 o 
   6   8   4        7.97       11.95      2.76 o 
  -6   9   4        0.01        0.62      1.97 o 
  -5   9   4       15.24       17.39      2.05 o 
  -4   9   4       19.70       25.07      3.14 o 
  -3   9   4      341.75      318.74      5.58 o 
  -2   9   4       57.79       58.16      1.69 o 
  -1   9   4       10.69       10.88      0.86 o 
   0   9   4       99.63      104.02      2.13 o 
   1   9   4      170.25      172.16      2.60 o 
   2   9   4      105.22      105.94      2.28 o 
   3   9   4       42.26       44.94      1.58 o 
   4   9   4        0.65        1.21      0.63 o 
   5   9   4       53.89       53.86      2.26 o 
  -5  10   4        0.27        0.64      1.10 o 
  -4  10   4        2.23        2.35      1.79 o 
  -3  10   4       56.56       55.67      2.07 o 
  -2  10   4       12.50       12.36      1.28 o 
  -1  10   4       46.18       43.59      1.45 o 
   0  10   4        0.38        0.82      0.61 o 
   1  10   4       21.66       18.84      1.81 o 
   2  10   4      165.53      169.73      3.51 o 
   3  10   4        1.22        1.83      0.78 o 
   4  10   4        8.11        7.92      1.19 o 
   5  10   4        0.03        1.26      0.77 o 
  -5  11   4        7.18       12.44      2.01 o 
  -4  11   4       11.95       16.45      2.70 o 
  -3  11   4        0.08        0.57      0.97 o 
  -2  11   4        1.01        1.18      0.64 o 
  -1  11   4       35.68       32.87      2.83 o 
   0  11   4       11.19       11.52      0.93 o 
   1  11   4        5.26        6.56      0.86 o 
   2  11   4       52.10       51.23      3.54 o 
   3  11   4        0.00       -0.67      0.63 o 
   4  11   4        6.22        3.53      1.01 o 
  -4  12   4       17.68       13.34      2.45 o 
  -3  12   4        0.09        0.69      0.97 o 
  -2  12   4        0.58        1.22      0.59 o 
  -1  12   4        5.25        5.96      0.90 o 
   0  12   4        0.10        0.42      0.54 o 
   1  12   4        4.60        7.57      1.22 o 
   2  12   4        0.90        1.92      1.11 o 
   3  12   4        2.97        3.06      0.93 o 
   4  12   4        0.01       -0.75      0.97 o 
  -3  13   4       21.15       21.91      3.10 o 
  -2  13   4        1.22        3.17      0.82 o 
  -1  13   4        9.16       12.45      1.85 o 
   0  13   4        0.28        0.52      0.88 o 
   1  13   4        0.02       -0.27      0.72 o 
   2  13   4        6.40        8.96      2.32 o 
   3  13   4        1.96        2.04      0.98 o 
  -1  14   4        1.05        0.87      0.82 o 
   0  14   4        0.16        0.67      1.00 o 
   1  14   4        0.37        2.34      1.40 o 
  -7   1   5        0.00        0.71      0.82 o 
  -6   1   5       10.61       13.15      1.35 o 
  -5   1   5       85.97       87.04      2.96 o 
  -4   1   5      118.81      132.06      3.38 o 
  -3   1   5       80.36       90.27      4.00 o 
  -2   1   5       83.48       76.56      1.48 o 
  -1   1   5     1717.32     1924.25     21.88 o 
   0   1   5      233.77      207.38      9.86 o 
   1   1   5     2167.50     2245.72     19.87 o 
   2   1   5      269.57      272.58      2.66 o 
   3   1   5      555.21      623.82      6.26 o 
   4   1   5       62.56       50.79      1.37 o 
   5   1   5       66.09       66.30      2.10 o 
   6   1   5       39.00       37.93      2.49 o 
   7   1   5       18.54       23.82      2.23 o 
  -7   2   5       18.37       22.25      2.06 o 
  -6   2   5        1.04        2.88      0.75 o 
  -5   2   5       25.29       24.71      1.71 o 
  -4   2   5       48.97       37.82      3.74 o 
  -3   2   5      123.40      116.10      2.25 o 
  -2   2   5      791.76      824.51      9.92 o 
  -1   2   5     4252.88     4470.87     50.17 o 
   0   2   5      518.93      548.99      6.73 o 
   1   2   5      337.63      300.64      3.14 o 
   2   2   5     2114.57     2207.11     22.11 o 
   3   2   5      136.24      133.71      2.14 o 
   4   2   5      434.84      410.05      5.34 o 
   5   2   5      422.69      418.64      6.67 o 
   6   2   5        5.84        6.94      0.97 o 
   7   2   5        0.07       -0.15      0.96 o 
  -7   3   5        4.45        6.44      1.61 o 
  -6   3   5       10.39        8.63      3.05 o 
  -5   3   5       34.43       37.07      2.49 o 
  -4   3   5       13.65       16.07      1.37 o 
  -3   3   5       20.22       21.22      0.89 o 
  -2   3   5      609.69      718.16     11.21 o 
  -1   3   5       91.76       87.89      2.14 o 
   0   3   5      193.13      185.34      2.74 o 
   1   3   5      755.17      868.88      9.15 o 
   2   3   5      171.49      215.06      3.00 o 
   3   3   5       60.21       45.13      1.50 o 
   4   3   5      235.92      214.32      8.15 o 
   5   3   5      202.96      196.25      4.03 o 
   6   3   5       75.13       66.96      2.35 o 
   7   3   5        0.03       -0.49      0.95 o 
  -7   4   5       15.19       23.16      2.70 o 
  -6   4   5       30.97       29.20      2.26 o 
  -5   4   5      191.55      172.66      5.94 o 
  -4   4   5      350.06      359.01      6.92 o 
  -3   4   5       11.26        5.71      0.83 o 
  -2   4   5       39.78       37.84      1.50 o 
  -1   4   5      404.74      404.57      6.77 o 
   0   4   5       98.69      102.40      1.70 o 
   1   4   5     1029.94     1128.97     11.75 o 
   2   4   5        6.84        5.93      0.57 o 
   3   4   5       40.58       44.44      1.32 o 
   4   4   5        7.49       10.22      0.83 o 
   5   4   5        8.01        9.97      0.90 o 
   6   4   5        1.88        1.62      0.70 o 
   7   4   5        3.93        3.12      1.35 o 
  -7   5   5        7.77        8.24      1.43 o 
  -6   5   5       35.19       39.10      2.65 o 
  -5   5   5       58.56       66.16      2.82 o 
  -4   5   5        0.60       -0.23      0.59 o 
  -3   5   5       14.17       16.51      1.31 o 
  -2   5   5      133.64      132.05      3.24 o 
  -1   5   5      203.11      188.42      2.81 o 
   0   5   5      359.95      361.68      4.29 o 
   1   5   5     1067.88     1102.01     11.60 o 
   2   5   5       40.19       60.44      1.46 o 
   3   5   5      461.57      451.24     15.16 o 
   4   5   5       44.99       47.40      1.49 o 
   5   5   5       64.52       62.21      1.87 o 
   6   5   5        0.31        2.11      0.91 o 
   7   5   5        2.63        3.09      1.19 o 
  -7   6   5       11.15       15.13      1.86 o 
  -6   6   5        2.31        1.69      1.18 o 
  -5   6   5        0.02       -0.14      0.50 o 
  -4   6   5       98.08       92.21      2.52 o 
  -3   6   5      204.40      192.21     10.65 o 
  -2   6   5       27.42       27.57      1.44 o 
  -1   6   5     1208.13     1346.00     15.91 o 
   0   6   5       68.70       60.51      1.32 o 
   1   6   5       15.17       20.85      0.74 o 
   2   6   5      413.85      398.09     10.69 o 
   3   6   5        5.93        9.30      0.79 o 
   4   6   5       57.64       46.47      2.31 o 
   5   6   5      124.87      120.26      2.73 o 
   6   6   5       12.44       18.13      1.89 o 
  -6   7   5        2.78        5.42      1.19 o 
  -5   7   5        2.70        4.76      1.71 o 
  -4   7   5        0.05       -0.14      0.49 o 
  -3   7   5       58.87       53.82      1.86 o 
  -2   7   5       21.02       13.14      1.08 o 
  -1   7   5       41.59       50.79      1.63 o 
   0   7   5      122.02      119.63      1.70 o 
   1   7   5       27.70       22.47      0.91 o 
   2   7   5      304.25      282.63      4.04 o 
   3   7   5        9.75       12.33      0.89 o 
   4   7   5       18.99       16.39      1.11 o 
   5   7   5       62.02       65.74      2.02 o 
   6   7   5       45.44       47.15      3.01 o 
  -6   8   5        9.36       10.61      1.59 o 
  -5   8   5       45.12       41.86      5.28 o 
  -4   8   5      197.70      198.49      4.15 o 
  -3   8   5      107.14       92.26      2.52 o 
  -2   8   5       18.98       20.16      1.69 o 
  -1   8   5       46.45       41.05      1.32 o 
   0   8   5       41.22       51.32      1.71 o 
   1   8   5      441.46      431.22      4.88 o 
   2   8   5       25.65       21.62      1.14 o 
   3   8   5       16.87       25.24      1.27 o 
   4   8   5        6.97        8.89      1.16 o 
   5   8   5        0.07        1.08      0.64 o 
   6   8   5       17.81       23.06      2.19 o 
  -6   9   5       13.15       12.44      1.87 o 
  -5   9   5       12.93       15.29      2.64 o 
  -4   9   5        6.49        5.35      1.28 o 
  -3   9   5       56.96       65.31      2.18 o 
  -2   9   5      153.01      154.35      3.37 o 
  -1   9   5       27.77       36.00      1.66 o 
   0   9   5      201.76      182.52      3.04 o 
   1   9   5       13.59       13.41      0.94 o 
   2   9   5       27.45       31.12      1.33 o 
   3   9   5       62.49       62.30      1.92 o 
   4   9   5       30.80       27.95      1.83 o 
   5   9   5        6.65        8.25      2.06 o 
  -5  10   5        2.98        2.59      1.29 o 
  -4  10   5       10.70        8.33      1.54 o 
  -3  10   5       23.34       20.16      1.52 o 
  -2  10   5       14.89       17.25      1.35 o 
  -1  10   5        1.33        2.33      0.55 o 
   0  10   5       11.45       15.16      0.98 o 
   1  10   5        0.07       -0.05      0.49 o 
   2  10   5       35.49       34.98      1.44 o 
   3  10   5        0.81        0.61      0.78 o 
   4  10   5        0.83        1.50      0.78 o 
   5  10   5        0.02        0.80      0.83 o 
  -5  11   5        4.95        8.82      1.87 o 
  -4  11   5        6.94        9.60      1.69 o 
  -3  11   5       30.91       28.70      1.80 o 
  -2  11   5        6.69        9.09      1.09 o 
  -1  11   5       14.52       14.01      1.57 o 
   0  11   5       34.20       32.86      1.74 o 
   1  11   5        2.92        2.91      0.69 o 
   2  11   5       10.66       13.73      2.70 o 
   3  11   5       15.03       19.34      2.21 o 
   4  11   5        0.77        1.80      0.87 o 
  -4  12   5        0.19        0.45      1.20 o 
  -3  12   5       19.65       16.56      2.74 o 
  -2  12   5        1.64        0.14      0.71 o 
  -1  12   5        0.12        0.46      0.58 o 
   0  12   5        2.44        3.82      0.77 o 
   1  12   5       38.65       32.73      7.03 o 
   2  12   5        0.00       -0.58      0.68 o 
   3  12   5        4.17        4.37      1.20 o 
  -3  13   5        0.46        1.03      1.19 o 
  -2  13   5        2.18        2.44      0.93 o 
  -1  13   5        2.33        1.63      0.72 o 
   0  13   5        3.40        2.66      1.98 o 
   1  13   5        1.51        1.13      0.78 o 
   2  13   5        1.50        1.55      0.83 o 
  -1  14   5        0.75        1.21      1.36 o 
   0  14   5        3.61        3.75      1.44 o 
  -7   0   6       22.92       21.93      2.76 o 
  -6   0   6      100.62       85.35      4.00 o 
  -5   0   6      580.64      564.95     13.56 o 
  -4   0   6       39.90       63.54      2.87 o 
  -3   0   6      809.73      859.99     17.98 o 
  -2   0   6     1190.02     1219.67     17.82 o 
  -1   0   6     1868.99     2006.67     28.28 o 
   0   0   6     1448.30     1517.24     21.54 o 
   1   0   6     4042.92     4013.37     55.57 o 
   2   0   6       13.70        7.41      0.53 o 
   3   0   6      648.48      708.43      8.98 o 
   4   0   6      379.25      381.10      9.69 o 
   5   0   6       12.86       15.01      2.28 o 
   6   0   6       63.33       58.75      3.96 o 
   7   0   6       25.57       27.94      3.62 o 
  -6   1   6       34.54       34.36      2.00 o 
  -5   1   6      131.07      127.89      3.00 o 
  -4   1   6       17.85       18.20      1.24 o 
  -3   1   6      261.00      235.89      3.66 o 
  -2   1   6     3319.21     3412.87     38.58 o 
  -1   1   6      944.99      938.20     11.06 o 
   0   1   6      463.47      432.17      4.78 o 
   1   1   6      377.71      396.31      4.46 o 
   2   1   6        0.60        0.54      0.23 o 
   3   1   6       36.89       43.38      1.01 o 
   4   1   6       19.25       19.52      1.15 o 
   5   1   6      167.97      156.60      3.44 o 
   6   1   6        1.89        2.41      1.01 o 
   7   1   6        4.29        4.76      1.49 o 
  -7   2   6        0.34        1.15      1.23 o 
  -6   2   6       11.52       10.62      1.33 o 
  -5   2   6      143.60      149.98      3.94 o 
  -4   2   6      172.43      190.50      3.34 o 
  -3   2   6      106.23      106.60      2.05 o 
  -2   2   6       21.45       22.80      0.73 o 
  -1   2   6      855.44      936.68     11.08 o 
   0   2   6        0.27       -0.01      0.23 o 
   1   2   6      282.91      348.99      3.62 o 
   2   2   6       88.69       84.47      1.86 o 
   3   2   6      103.93      106.61      2.39 o 
   4   2   6       11.26        8.29      0.79 o 
   5   2   6       32.90       30.85      1.57 o 
   6   2   6       22.28       20.67      2.77 o 
   7   2   6        0.75       -0.20      0.97 o 
  -7   3   6       10.54       16.58      1.90 o 
  -6   3   6       90.66       96.52      3.29 o 
  -5   3   6       21.67       23.83      1.73 o 
  -4   3   6        1.85        0.52      0.64 o 
  -3   3   6      174.84      193.10      3.03 o 
  -2   3   6     1063.72     1215.34     18.08 o 
  -1   3   6       20.15       19.71      0.71 o 
   0   3   6      130.35      129.40      2.16 o 
   1   3   6      326.25      335.69      4.08 o 
   2   3   6      252.24      222.32      3.11 o 
   3   3   6       76.61       63.07      1.54 o 
   4   3   6       26.66       28.29      1.24 o 
   5   3   6        7.03        6.17      0.94 o 
   6   3   6       15.76       19.22      1.52 o 
   7   3   6        0.97        2.31      2.50 o 
  -7   4   6        0.05       -0.18      1.09 o 
  -6   4   6       23.66       23.59      2.72 o 
  -5   4   6       53.49       53.89      3.25 o 
  -4   4   6       60.57       53.77      2.18 o 
  -3   4   6      240.80      235.47      4.93 o 
  -2   4   6      132.20      137.86      4.28 o 
  -1   4   6      790.78      838.26     10.11 o 
   0   4   6        3.30        3.52      0.48 o 
   1   4   6      837.10      874.54      9.37 o 
   2   4   6        0.26        0.10      0.31 o 
   3   4   6      175.82      151.40      2.65 o 
   4   4   6       21.07       17.88      1.28 o 
   5   4   6      139.75      123.62      3.13 o 
   6   4   6        4.63        6.16      0.94 o 
   7   4   6        0.02       -0.69      1.05 o 
  -7   5   6        2.50        3.73      1.09 o 
  -6   5   6       14.27       16.80      2.13 o 
  -5   5   6       32.09       30.41      1.82 o 
  -4   5   6       92.37       87.70      3.54 o 
  -3   5   6        0.00       -0.09      0.51 o 
  -2   5   6      127.46      128.08      3.21 o 
  -1   5   6      179.73      217.68      3.22 o 
   0   5   6        1.65        2.45      0.37 o 
   1   5   6       62.21       66.84      1.45 o 
   2   5   6        5.13        3.12      0.49 o 
   3   5   6      144.22      136.79      2.54 o 
   4   5   6       29.45       32.89      1.31 o 
   5   5   6      218.86      191.32      3.56 o 
   6   5   6        8.86       10.64      1.19 o 
  -7   6   6        2.15        3.70      1.05 o 
  -6   6   6       13.46       13.54      3.50 o 
  -5   6   6      160.63      151.77      3.55 o 
  -4   6   6      151.31      148.05      5.12 o 
  -3   6   6        5.34        3.58      1.36 o 
  -2   6   6       87.35       86.88      4.45 o 
  -1   6   6      300.93      291.85      5.57 o 
   0   6   6      265.34      288.30      3.72 o 
   1   6   6       37.27       37.83      1.14 o 
   2   6   6      297.57      284.62      7.11 o 
   3   6   6        6.91        8.13      0.74 o 
   4   6   6        0.27        0.05      0.42 o 
   5   6   6       28.10       34.09      1.63 o 
   6   6   6        5.72        5.85      0.97 o 
  -6   7   6       16.99       11.10      1.58 o 
  -5   7   6        1.50        1.52      0.89 o 
  -4   7   6        9.35       10.11      1.05 o 
  -3   7   6       50.71       52.82      2.17 o 
  -2   7   6       63.04       62.28      6.50 o 
  -1   7   6       26.15       23.14      1.51 o 
   0   7   6       43.09       35.24      0.99 o 
   1   7   6      201.07      205.38      3.11 o 
   2   7   6       21.45       19.92      1.15 o 
   3   7   6        1.67        3.06      0.56 o 
   4   7   6       60.81       56.58      1.77 o 
   5   7   6       50.44       46.48      1.73 o 
   6   7   6        6.48        7.03      1.25 o 
  -6   8   6        0.77        1.29      0.94 o 
  -5   8   6        0.11        0.33      0.84 o 
  -4   8   6        2.37        3.00      0.70 o 
  -3   8   6        0.63        1.75      0.61 o 
  -2   8   6        0.09        0.63      0.49 o 
  -1   8   6      144.80      133.32      2.90 o 
   0   8   6        3.10        1.69      0.49 o 
   1   8   6      163.44      161.56      3.22 o 
   2   8   6       20.20       19.20      1.08 o 
   3   8   6        1.02        0.02      0.43 o 
   4   8   6        2.22        2.15      0.59 o 
   5   8   6       18.27       17.25      1.49 o 
  -6   9   6        5.59       11.66      1.88 o 
  -5   9   6        3.24        3.04      1.18 o 
  -4   9   6       11.82       14.24      1.34 o 
  -3   9   6       19.77       17.88      1.40 o 
  -2   9   6      117.82      112.27      2.84 o 
  -1   9   6       30.78       33.89      1.95 o 
   0   9   6        0.25        0.35      0.48 o 
   1   9   6       29.86       23.74      1.51 o 
   2   9   6      233.28      218.73      3.63 o 
   3   9   6       19.57       22.53      1.31 o 
   4   9   6        0.01        1.30      0.61 o 
   5   9   6       28.31       34.46      2.86 o 
  -5  10   6        0.12        0.77      1.11 o 
  -4  10   6       60.09       51.01      2.97 o 
  -3  10   6        0.02        0.56      0.61 o 
  -2  10   6       14.14       19.79      1.45 o 
  -1  10   6       68.71       63.69      2.51 o 
   0  10   6        0.21        0.08      0.46 o 
   1  10   6       50.47       46.57      2.23 o 
   2  10   6       15.92       18.59      1.19 o 
   3  10   6        4.35        5.55      0.79 o 
   4  10   6       13.88       16.23      1.57 o 
   5  10   6        1.89        2.89      0.93 o 
  -5  11   6        1.00        1.61      1.60 o 
  -4  11   6        6.89        5.25      1.52 o 
  -3  11   6        4.14        5.35      0.90 o 
  -2  11   6        1.46        1.54      0.71 o 
  -1  11   6        8.15        7.99      1.17 o 
   0  11   6        5.30        5.39      0.79 o 
   1  11   6        0.87        2.16      0.64 o 
   2  11   6        1.91        1.40      0.74 o 
   3  11   6        2.85        2.72      0.97 o 
   4  11   6        7.82       13.29      1.54 o 
  -4  12   6       11.42       14.68      2.09 o 
  -3  12   6        3.06        1.56      0.78 o 
  -2  12   6        0.58        1.22      0.75 o 
  -1  12   6        0.00        0.76      0.71 o 
   0  12   6        4.91        4.68      0.77 o 
   1  12   6        0.30        0.93      0.59 o 
   2  12   6        2.68        2.95      1.13 o 
   3  12   6        7.05        6.68      2.23 o 
  -3  13   6        0.16        0.82      1.86 o 
  -2  13   6        6.19        5.78      1.29 o 
  -1  13   6        0.03        0.12      0.69 o 
   0  13   6        1.04        1.06      0.75 o 
   1  13   6        1.68        2.95      0.93 o 
   2  13   6        8.69        9.70      1.44 o 
  -7   1   7        6.56        8.64      1.90 o 
  -6   1   7        1.82        3.01      0.83 o 
  -5   1   7      131.19      127.13      3.63 o 
  -4   1   7        0.11        0.02      0.44 o 
  -3   1   7      283.77      327.06      4.73 o 
  -2   1   7       77.42      101.06      1.84 o 
  -1   1   7      636.31      678.51      7.29 o 
   0   1   7        3.98        2.73      0.33 o 
   1   1   7      347.56      387.85      4.47 o 
   2   1   7       75.62       69.71      1.16 o 
   3   1   7       18.12       18.23      0.72 o 
   4   1   7       63.85       63.28      2.83 o 
   5   1   7        4.31        3.01      0.71 o 
   6   1   7        0.51       -0.75      0.72 o 
   7   1   7        1.36        0.70      1.07 o 
  -7   2   7       22.85       22.37      2.83 o 
  -6   2   7      148.55      135.89      3.99 o 
  -5   2   7      288.53      280.51      6.01 o 
  -4   2   7      157.95      170.12      3.10 o 
  -3   2   7      105.38      104.57      2.03 o 
  -2   2   7     1552.70     1625.74     18.89 o 
  -1   2   7       67.19       67.99      1.57 o 
   0   2   7     1576.82     1670.69     19.35 o 
   1   2   7       14.19       13.65      0.68 o 
   2   2   7      254.22      224.19      3.11 o 
   3   2   7      126.41      107.34      3.34 o 
   4   2   7      261.10      256.36      7.67 o 
   5   2   7      376.59      354.71      6.02 o 
   6   2   7       34.32       38.62      2.67 o 
   7   2   7        8.33       13.43      1.94 o 
  -7   3   7        0.12        1.21      1.19 o 
  -6   3   7        0.80        2.20      0.87 o 
  -5   3   7      122.50      106.66      3.32 o 
  -4   3   7       42.01       47.68      2.07 o 
  -3   3   7      117.97      106.79      2.93 o 
  -2   3   7      364.70      404.93      9.06 o 
  -1   3   7        2.25        1.98      0.72 o 
   0   3   7      306.33      341.11      4.68 o 
   1   3   7       18.31       20.80      0.68 o 
   2   3   7      248.10      223.97      3.63 o 
   3   3   7       99.55       98.36      3.56 o 
   4   3   7        4.37        4.87      0.65 o 
   5   3   7        1.05        2.74      0.67 o 
   6   3   7       20.43       25.66      1.75 o 
   7   3   7        5.23        5.20      1.51 o 
  -7   4   7        0.45        1.56      0.92 o 
  -6   4   7       18.68       16.00      1.59 o 
  -5   4   7       33.71       38.82      1.98 o 
  -4   4   7       10.44        6.73      0.97 o 
  -3   4   7       14.66       13.04      2.52 o 
  -2   4   7      406.35      423.98      7.42 o 
  -1   4   7      397.69      434.55      5.69 o 
   0   4   7        0.43        2.19      0.43 o 
   1   4   7       99.04       99.81      1.80 o 
   2   4   7        0.01        0.81      0.40 o 
   3   4   7      102.78      121.30      2.31 o 
   4   4   7        8.11        6.89      0.76 o 
   5   4   7       48.94       53.74      2.03 o 
   6   4   7        7.38        9.20      1.13 o 
  -7   5   7        0.75        1.89      0.94 o 
  -6   5   7        2.39        0.86      1.13 o 
  -5   5   7       37.24       42.17      2.07 o 
  -4   5   7        4.40        5.62      0.90 o 
  -3   5   7       10.06       15.92      1.38 o 
  -2   5   7       19.85       23.64      1.47 o 
  -1   5   7       28.06       25.81      0.82 o 
   0   5   7       28.46       30.68      1.08 o 
   1   5   7       57.75       61.20      1.42 o 
   2   5   7        0.20        0.53      0.39 o 
   3   5   7       29.27       32.97      1.37 o 
   4   5   7        7.57        7.83      0.77 o 
   5   5   7        0.84        1.47      0.92 o 
   6   5   7        0.23        1.77      0.65 o 
  -7   6   7        4.55        3.28      1.96 o 
  -6   6   7       13.83       20.10      2.66 o 
  -5   6   7       16.93       14.45      1.49 o 
  -4   6   7       30.54       31.28      2.90 o 
  -3   6   7       71.60       77.40      2.60 o 
  -2   6   7      819.19      851.46     13.63 o 
  -1   6   7        5.33        4.44      0.81 o 
   0   6   7       67.03       64.45      1.69 o 
   1   6   7      279.16      242.93      5.40 o 
   2   6   7       20.01       20.00      1.02 o 
   3   6   7       60.52       56.11      1.60 o 
   4   6   7      210.72      175.82      4.74 o 
   5   6   7       30.24       27.88      1.51 o 
   6   6   7       28.17       30.24      2.84 o 
  -6   7   7        4.48        7.34      1.29 o 
  -5   7   7       16.06       19.29      1.49 o 
  -4   7   7       16.90       13.02      1.38 o 
  -3   7   7        7.40        7.46      1.03 o 
  -2   7   7       80.13       71.91      2.49 o 
  -1   7   7       28.02       19.01      2.31 o 
   0   7   7        4.95        8.02      0.79 o 
   1   7   7       80.81       77.63      1.73 o 
   2   7   7      271.49      242.44      3.72 o 
   3   7   7       59.09       59.46      1.69 o 
   4   7   7       58.81       49.23      1.66 o 
   5   7   7       12.40       15.74      1.20 o 
   6   7   7        8.03        8.22      1.34 o 
  -6   8   7        0.08       -0.30      0.91 o 
  -5   8   7        8.64        7.99      1.43 o 
  -4   8   7       23.41       23.98      1.64 o 
  -3   8   7       14.95       17.04      1.35 o 
  -2   8   7       76.94       87.69      2.40 o 
  -1   8   7      164.10      159.82      3.80 o 
   0   8   7       34.92       35.67      1.37 o 
   1   8   7      110.65      102.70      2.11 o 
   2   8   7        0.00        0.92      0.44 o 
   3   8   7       52.54       43.90      1.53 o 
   4   8   7        0.15        0.71      0.50 o 
   5   8   7        0.17        1.14      0.63 o 
  -6   9   7        4.40        5.27      1.94 o 
  -5   9   7        0.54       -1.19      0.80 o 
  -4   9   7       14.75       20.70      1.57 o 
  -3   9   7       26.14       26.40      2.40 o 
  -2   9   7       22.25       29.95      1.64 o 
  -1   9   7       30.78       30.15      1.49 o 
   0   9   7       20.80       20.65      1.40 o 
   1   9   7        7.91        7.50      0.92 o 
   2   9   7       23.07       24.73      1.27 o 
   3   9   7       70.90       70.92      1.98 o 
   4   9   7       18.77       16.61      1.24 o 
   5   9   7        3.46        4.26      0.95 o 
  -5  10   7        0.00        0.15      1.19 o 
  -4  10   7        9.34        9.86      1.26 o 
  -3  10   7        2.30        1.67      0.74 o 
  -2  10   7       34.70       36.29      1.81 o 
  -1  10   7       23.86       21.41      1.67 o 
   0  10   7       20.49       17.83      2.49 o 
   1  10   7       54.45       54.66      3.34 o 
   2  10   7        5.20        5.70      0.90 o 
   3  10   7        3.42        2.86      0.70 o 
   4  10   7        4.57        2.99      0.83 o 
  -4  11   7        0.72        1.40      1.28 o 
  -3  11   7        2.01        3.03      0.83 o 
  -2  11   7       23.54       24.45      1.67 o 
  -1  11   7        1.44        1.70      0.74 o 
   0  11   7       20.24       23.36      2.78 o 
   1  11   7       34.74       32.76      2.32 o 
   2  11   7       48.70       50.35      2.42 o 
   3  11   7        7.96        9.44      1.58 o 
   4  11   7        0.02       -0.43      0.90 o 
  -4  12   7        0.54        0.64      1.38 o 
  -3  12   7        0.01       -0.14      0.68 o 
  -2  12   7        0.00        0.86      0.96 o 
  -1  12   7       16.21       18.15      2.49 o 
   0  12   7       13.64       13.52      2.24 o 
   1  12   7        0.17        1.12      0.58 o 
   2  12   7        2.77        1.86      1.07 o 
   3  12   7        0.99        1.91      1.17 o 
  -2  13   7        0.59       -0.19      0.71 o 
  -1  13   7        3.10        0.38      0.71 o 
   0  13   7        4.63        2.03      1.47 o 
   1  13   7        1.04        0.85      1.74 o 
   2  13   7        0.40        1.67      1.35 o 
  -7   0   8        0.08       -0.08      0.86 o 
  -6   0   8      489.75      450.84     13.25 o 
  -5   0   8      109.21      105.74      3.21 o 
  -4   0   8      180.44      157.35     10.16 o 
  -3   0   8        2.89        3.48      0.68 o 
  -2   0   8       11.52        8.54      0.78 o 
  -1   0   8      544.27      592.53      9.58 o 
   0   0   8     3549.16     3911.90     54.41 o 
   1   0   8      582.93      514.09     16.53 o 
   2   0   8       43.28       56.10      2.55 o 
   3   0   8      134.26      124.56      5.42 o 
   4   0   8      456.73      402.06      7.44 o 
   5   0   8      886.15      861.29     21.12 o 
   6   0   8       25.72       18.19      2.89 o 
   7   0   8        8.46        4.83      2.09 o 
  -7   1   8        1.46        2.93      0.90 o 
  -6   1   8        1.01        2.17      0.79 o 
  -5   1   8       42.70       39.59      2.32 o 
  -4   1   8        5.26        3.57      0.60 o 
  -3   1   8      439.38      513.00      6.85 o 
  -2   1   8      116.07      120.38      2.26 o 
  -1   1   8      513.77      511.47      5.80 o 
   0   1   8       64.10       91.65      1.58 o 
   1   1   8      883.55      878.19      9.31 o 
   2   1   8     1541.58     1632.24     14.92 o 
   3   1   8      227.39      191.64      2.92 o 
   4   1   8       45.24       40.27      1.56 o 
   5   1   8        0.06        0.29      0.75 o 
   6   1   8        4.56        5.62      1.25 o 
  -7   2   8        2.52        2.43      1.28 o 
  -6   2   8       20.51       20.57      1.82 o 
  -5   2   8        0.00        0.14      0.63 o 
  -4   2   8       63.04       51.58      2.09 o 
  -3   2   8       19.76       15.53      0.80 o 
  -2   2   8      402.12      432.61      5.70 o 
  -1   2   8      271.11      297.65      4.16 o 
   0   2   8      816.86      871.71     12.87 o 
   1   2   8      114.30      148.85      2.21 o 
   2   2   8      676.51      648.73      7.36 o 
   3   2   8      151.05      160.28      2.65 o 
   4   2   8       50.19       45.85      1.67 o 
   5   2   8       23.93       17.65      1.37 o 
   6   2   8        1.92        2.48      1.05 o 
  -7   3   8        2.27        3.62      1.47 o 
  -6   3   8        8.55        9.69      1.35 o 
  -5   3   8        6.83        7.74      2.19 o 
  -4   3   8      146.69      140.50      3.73 o 
  -3   3   8      154.38      143.25      3.56 o 
  -2   3   8      279.58      291.38      4.10 o 
  -1   3   8        5.50        7.90      0.57 o 
   0   3   8      130.65      109.26      2.08 o 
   1   3   8      357.23      412.32      4.88 o 
   2   3   8      462.39      438.68      7.03 o 
   3   3   8      180.12      145.07      4.03 o 
   4   3   8       64.08       63.80      2.03 o 
   5   3   8        4.06        5.36      0.81 o 
   6   3   8        1.70        3.58      1.20 o 
  -7   4   8        3.01        2.39      1.47 o 
  -6   4   8       49.75       48.96      2.38 o 
  -5   4   8       48.53       43.87      2.12 o 
  -4   4   8        1.37        2.30      0.72 o 
  -3   4   8        0.35       -0.14      0.55 o 
  -2   4   8        0.15        0.36      0.49 o 
  -1   4   8     1288.48     1322.05     15.67 o 
   0   4   8       29.92       30.95      1.06 o 
   1   4   8       95.89       99.91      1.86 o 
   2   4   8       10.42        8.70      0.74 o 
   3   4   8       43.49       39.16      1.28 o 
   4   4   8       83.10       79.48      1.97 o 
   5   4   8       53.62       55.08      2.06 o 
   6   4   8       15.82       14.17      1.34 o 
  -7   5   8       16.27       17.89      2.22 o 
  -6   5   8        1.95        3.26      1.20 o 
  -5   5   8      127.07      122.46      3.75 o 
  -4   5   8        6.38        8.78      1.13 o 
  -3   5   8       75.12       74.03      2.52 o 
  -2   5   8       85.41       62.49      2.20 o 
  -1   5   8      152.48      138.44      3.34 o 
   0   5   8      148.16      172.61      2.98 o 
   1   5   8        6.69        6.93      0.64 o 
   2   5   8      447.11      455.22      5.75 o 
   3   5   8       91.64       83.38      1.95 o 
   4   5   8      157.36      133.93      2.73 o 
   5   5   8        0.27       -0.24      0.98 o 
   6   5   8       13.77       15.42      1.47 o 
  -7   6   8        0.04        0.16      0.91 o 
  -6   6   8        3.18        2.13      1.34 o 
  -5   6   8        4.83        5.66      1.08 o 
  -4   6   8        9.03        8.38      2.41 o 
  -3   6   8       74.81       68.16      4.14 o 
  -2   6   8      229.65      209.56      4.65 o 
  -1   6   8       63.61       71.84      2.34 o 
   0   6   8      316.16      294.44     10.98 o 
   1   6   8       24.40       28.41      1.03 o 
   2   6   8        0.58        1.44      0.44 o 
   3   6   8       66.62       75.40      1.90 o 
   4   6   8        9.52       11.70      1.07 o 
   5   6   8        1.48        1.46      0.79 o 
   6   6   8        2.41        3.06      0.83 o 
  -6   7   8        5.85        7.80      1.35 o 
  -5   7   8       28.95       20.22      1.80 o 
  -4   7   8       44.94       52.03      2.35 o 
  -3   7   8        0.87        2.47      1.20 o 
  -2   7   8      146.93      147.64      4.33 o 
  -1   7   8      112.71      109.28      3.11 o 
   0   7   8       59.57       48.67      1.96 o 
   1   7   8       10.51        8.99      0.76 o 
   2   7   8        7.46        6.01      0.68 o 
   3   7   8        7.99       10.24      0.89 o 
   4   7   8       36.07       36.50      1.64 o 
   5   7   8        0.33        0.12      0.49 o 
  -6   8   8        2.03        2.26      1.14 o 
  -5   8   8       13.13       15.64      1.43 o 
  -4   8   8       18.23       17.52      1.43 o 
  -3   8   8       20.95       23.12      1.82 o 
  -2   8   8       66.70       60.52      4.23 o 
  -1   8   8      135.16      122.19      6.50 o 
   0   8   8        1.75        2.76      0.71 o 
   1   8   8      138.99      134.54      2.98 o 
   2   8   8        2.33        1.34      0.50 o 
   3   8   8        0.01       -0.57      0.41 o 
   4   8   8        1.21        1.66      0.60 o 
   5   8   8        2.98        4.39      0.73 o 
  -5   9   8        5.60        5.39      1.28 o 
  -4   9   8       65.36       71.43      2.49 o 
  -3   9   8       66.40       67.03      2.30 o 
  -2   9   8       41.07       34.15      1.81 o 
  -1   9   8       35.58       37.31      1.65 o 
   0   9   8       10.31       11.10      1.21 o 
   1   9   8      172.37      156.67      5.60 o 
   2   9   8      269.80      257.84      4.13 o 
   3   9   8        4.70        7.12      0.85 o 
   4   9   8        5.05        5.45      0.78 o 
   5   9   8        0.22        1.39      0.68 o 
  -5  10   8        0.57       -0.98      0.92 o 
  -4  10   8        0.08        1.10      0.85 o 
  -3  10   8        1.15        0.36      0.60 o 
  -2  10   8       77.97       86.86      2.60 o 
  -1  10   8       18.02       17.00      2.05 o 
   0  10   8       32.37       38.70      2.97 o 
   1  10   8       16.40       15.10      1.32 o 
   2  10   8       13.23       15.17      1.33 o 
   3  10   8        1.48        1.98      0.62 o 
   4  10   8        1.47        2.09      0.80 o 
  -4  11   8        0.96        2.28      1.20 o 
  -3  11   8        0.98        0.52      0.78 o 
  -2  11   8        0.03        0.30      0.93 o 
  -1  11   8        0.59        1.05      0.69 o 
   0  11   8        0.00        0.90      0.62 o 
   1  11   8       15.29       13.09      2.12 o 
   2  11   8        5.93        8.83      1.12 o 
   3  11   8        1.75        2.61      1.12 o 
  -3  12   8       15.45       16.95      1.56 o 
  -2  12   8        1.40        1.00      0.85 o 
  -1  12   8       21.66       18.38      2.51 o 
   0  12   8        6.66        4.40      2.63 o 
   1  12   8        0.22       -0.02      0.50 o 
   2  12   8       23.30       28.03      1.88 o 
  -2  13   8        0.00        1.40      0.98 o 
  -1  13   8        2.94        1.31      0.75 o 
   0  13   8        0.44        0.63      0.67 o 
   1  13   8        1.79        1.60      0.93 o 
  -7   1   9       37.38       36.89      2.71 o 
  -6   1   9        2.79        4.00      1.53 o 
  -5   1   9       42.41       36.54      3.19 o 
  -4   1   9        3.17        1.78      0.53 o 
  -3   1   9       17.99       19.59      0.95 o 
  -2   1   9      230.14      269.74      3.98 o 
  -1   1   9     1729.93     1947.27     19.73 o 
   0   1   9       38.67       38.32      1.01 o 
   1   1   9      663.83      611.68      6.83 o 
   2   1   9        0.61        2.27      0.41 o 
   3   1   9       47.76       52.54      1.64 o 
   4   1   9      253.34      230.57     11.25 o 
   5   1   9      183.82      183.73      5.17 o 
   6   1   9       80.80       84.94      3.64 o 
  -7   2   9        5.57        5.53      1.59 o 
  -6   2   9       38.62       37.40      2.19 o 
  -5   2   9       77.93       75.59      2.72 o 
  -4   2   9      143.76      133.74      4.12 o 
  -3   2   9        3.91        3.96      0.51 o 
  -2   2   9      100.38       81.27      3.54 o 
  -1   2   9      144.82      141.49      2.19 o 
   0   2   9        0.41        4.04      0.52 o 
   1   2   9      133.75      133.93      2.12 o 
   2   2   9       15.10       18.51      2.01 o 
   3   2   9      175.69      159.79      2.72 o 
   4   2   9      460.04      447.66      6.96 o 
   5   2   9       55.26       55.31      2.02 o 
   6   2   9        5.74        6.72      1.43 o 
  -7   3   9       14.16       14.49      1.77 o 
  -6   3   9       13.03       12.56      1.47 o 
  -5   3   9        0.69        1.74      0.75 o 
  -4   3   9       30.46       38.26      1.87 o 
  -3   3   9       31.86       28.37      1.51 o 
  -2   3   9       54.35       65.07      1.49 o 
  -1   3   9      727.51      723.20      9.06 o 
   0   3   9      141.03      158.04      2.77 o 
   1   3   9     1054.13     1207.16     13.88 o 
   2   3   9      637.54      643.91      7.47 o 
   3   3   9       45.21       37.36      1.24 o 
   4   3   9       21.10       25.02      1.49 o 
   5   3   9        1.84        0.05      0.53 o 
   6   3   9        0.12        0.45      0.72 o 
  -7   4   9       13.04       13.19      2.37 o 
  -6   4   9       13.56       17.15      1.70 o 
  -5   4   9        3.85        5.28      1.19 o 
  -4   4   9       36.95       41.67      3.92 o 
  -3   4   9       78.13       76.73      2.55 o 
  -2   4   9      260.70      273.99      5.45 o 
  -1   4   9      297.93      281.96      4.15 o 
   0   4   9       79.79       89.92      1.94 o 
   1   4   9      221.51      225.53      3.18 o 
   2   4   9      190.09      193.69      3.07 o 
   3   4   9      105.89      115.39      2.33 o 
   4   4   9       97.29       86.11      2.48 o 
   5   4   9       19.01       20.29      1.51 o 
   6   4   9       37.60       39.50      2.20 o 
  -7   5   9        3.52        4.12      1.57 o 
  -6   5   9        8.39        8.59      1.25 o 
  -5   5   9       17.03       19.91      1.78 o 
  -4   5   9       38.41       40.60      2.05 o 
  -3   5   9        2.08        2.81      0.71 o 
  -2   5   9        0.94        0.59      0.49 o 
  -1   5   9      254.55      260.58      5.23 o 
   0   5   9       12.01        6.43      0.67 o 
   1   5   9      142.46      137.33      5.39 o 
   2   5   9        4.55        5.61      0.64 o 
   3   5   9      126.90      106.26      2.29 o 
   4   5   9        1.05        3.28      0.72 o 
   5   5   9        0.31        0.79      0.60 o 
   6   5   9       35.19       42.61      2.16 o 
  -6   6   9        9.57       12.63      1.59 o 
  -5   6   9       25.04       27.68      2.14 o 
  -4   6   9       27.20       25.37      1.87 o 
  -3   6   9       74.58       77.12      3.02 o 
  -2   6   9      179.62      169.98      5.88 o 
  -1   6   9      110.03      103.90      4.15 o 
   0   6   9       14.93       17.83      1.37 o 
   1   6   9       26.98       26.28      1.10 o 
   2   6   9       15.53       12.78      0.91 o 
   3   6   9       24.06       22.10      1.22 o 
   4   6   9        0.71        0.87      0.54 o 
   5   6   9       54.53       49.27      2.11 o 
   6   6   9        0.33        1.46      1.35 o 
  -6   7   9       11.97       11.35      1.71 o 
  -5   7   9        1.90        2.69      2.08 o 
  -4   7   9        3.35        2.36      1.55 o 
  -3   7   9        8.25        7.99      1.12 o 
  -2   7   9        7.28        8.69      1.10 o 
  -1   7   9      205.61      188.01      4.42 o 
   0   7   9       18.03       15.80      2.92 o 
   1   7   9       46.72       52.46      1.47 o 
   2   7   9      153.67      146.36      2.76 o 
   3   7   9       55.09       45.36      2.24 o 
   4   7   9       51.93       49.41      1.72 o 
   5   7   9        0.34        0.24      0.60 o 
  -6   8   9        7.69       12.81      2.64 o 
  -5   8   9       33.70       45.20      2.21 o 
  -4   8   9       36.59       39.52      2.24 o 
  -3   8   9        0.35        0.25      0.62 o 
  -2   8   9      157.86      151.93      4.09 o 
  -1   8   9      215.31      205.11      4.82 o 
   0   8   9       74.54       74.27      2.66 o 
   1   8   9      230.81      224.12      4.20 o 
   2   8   9      118.36      108.02      2.39 o 
   3   8   9        0.47        0.76      0.49 o 
   4   8   9        0.18       -0.10      0.46 o 
   5   8   9        0.00        0.70      0.64 o 
  -5   9   9       39.07       42.25      2.22 o 
  -4   9   9        1.22        1.81      0.71 o 
  -3   9   9       28.07       33.99      1.91 o 
  -2   9   9        0.01        0.23      0.64 o 
  -1   9   9       26.24       22.40      1.72 o 
   0   9   9        0.37        1.25      0.69 o 
   1   9   9      136.37      127.96      3.08 o 
   2   9   9       10.50       13.81      1.27 o 
   3   9   9        0.05       -0.06      0.54 o 
   4   9   9       14.34       20.08      1.37 o 
  -5  10   9       10.30       13.72      2.31 o 
  -4  10   9        0.85        1.58      1.27 o 
  -3  10   9        0.01        0.53      0.63 o 
  -2  10   9       26.94       24.35      1.66 o 
  -1  10   9       11.17        8.42      1.19 o 
   0  10   9       42.81       34.16      3.22 o 
   1  10   9       18.16       18.90      1.41 o 
   2  10   9       14.34       13.37      1.59 o 
   3  10   9        4.57        2.35      0.86 o 
   4  10   9        2.01        1.77      0.69 o 
  -4  11   9        4.79        6.26      1.10 o 
  -3  11   9        0.03        1.16      0.67 o 
  -2  11   9        5.97        4.68      1.28 o 
  -1  11   9        2.84        2.65      0.84 o 
   0  11   9       32.21       31.31      3.29 o 
   1  11   9       13.87       13.49      1.44 o 
   2  11   9        8.11        6.37      1.05 o 
   3  11   9        5.34       10.19      1.30 o 
  -3  12   9        4.50        9.05      1.74 o 
  -2  12   9       16.41       18.20      4.07 o 
  -1  12   9       20.45       27.98      3.24 o 
   0  12   9       14.61       16.35      2.51 o 
   1  12   9       10.57       14.80      1.77 o 
   2  12   9        1.43        1.11      0.89 o 
  -1  13   9        1.02        1.78      0.80 o 
   0  13   9        2.73        2.00      1.96 o 
  -7   0  10       16.00       15.86      2.70 o 
  -6   0  10        1.58        3.83      1.44 o 
  -5   0  10      778.26      817.05     20.87 o 
  -4   0  10       67.61       58.35      2.19 o 
  -3   0  10      214.05      207.93      4.38 o 
  -2   0  10      229.22      211.75      4.26 o 
  -1   0  10     3647.68     3800.43     53.28 o 
   0   0  10       25.58       44.33      1.60 o 
   1   0  10     1242.82     1480.70     30.54 o 
   2   0  10      172.17      171.28      7.73 o 
   3   0  10       17.71       22.14      2.32 o 
   4   0  10        2.02        3.10      1.19 o 
   5   0  10       26.32       22.77      2.97 o 
   6   0  10        0.82        1.28      1.32 o 
  -7   1  10        0.14        0.67      0.79 o 
  -6   1  10        3.53        1.65      0.85 o 
  -5   1  10        6.19        9.71      1.49 o 
  -4   1  10      150.19      129.81      2.96 o 
  -3   1  10       37.29       40.20      1.15 o 
  -2   1  10      160.43      192.67      3.31 o 
  -1   1  10       28.42       31.53      0.97 o 
   0   1  10      122.57      140.83      2.83 o 
   1   1  10      158.25      153.29      2.38 o 
   2   1  10        0.02        0.22      0.40 o 
   3   1  10      209.35      198.81      4.76 o 
   4   1  10      292.18      284.44      5.02 o 
   5   1  10        0.14        0.15      0.69 o 
   6   1  10        2.21        2.44      1.17 o 
  -7   2  10       22.52       23.25      3.03 o 
  -6   2  10       22.72       25.91      2.02 o 
  -5   2  10       17.37       19.14      1.68 o 
  -4   2  10        8.01       12.68      1.31 o 
  -3   2  10       44.04       34.56      1.90 o 
  -2   2  10      146.50      132.82      2.41 o 
  -1   2  10      462.49      553.73      6.41 o 
   0   2  10      892.62      874.50      9.49 o 
   1   2  10       21.97       23.26      0.90 o 
   2   2  10       29.68       29.03      2.43 o 
   3   2  10       38.48       38.00      1.46 o 
   4   2  10       16.95       20.29      1.37 o 
   5   2  10        2.48        1.45      0.72 o 
   6   2  10        5.10        7.15      1.94 o 
  -7   3  10        5.10        7.03      1.86 o 
  -6   3  10       43.89       51.00      4.48 o 
  -5   3  10        5.97        6.77      1.12 o 
  -4   3  10       54.06       55.14      2.28 o 
  -3   3  10      215.25      218.92      4.84 o 
  -2   3  10        0.22        1.68      0.65 o 
  -1   3  10       14.42        6.15      0.62 o 
   0   3  10      767.50      830.50     10.47 o 
   1   3  10      146.84      146.12      2.36 o 
   2   3  10        0.73        2.22      1.00 o 
   3   3  10       48.38       48.26      1.47 o 
   4   3  10       68.32       72.72      2.26 o 
   5   3  10        3.85        5.37      0.83 o 
   6   3  10       38.89       46.41      3.13 o 
  -7   4  10        7.99        9.80      1.62 o 
  -6   4  10       41.60       40.45      2.51 o 
  -5   4  10      198.12      185.15      4.89 o 
  -4   4  10        0.81        1.73      0.60 o 
  -3   4  10        3.14        1.39      0.73 o 
  -2   4  10       42.50       42.75      2.49 o 
  -1   4  10       49.44       40.13      1.42 o 
   0   4  10       54.12       64.95      1.70 o 
   1   4  10      217.28      204.07      3.58 o 
   2   4  10      519.60      502.67      6.27 o 
   3   4  10       22.42       26.90      1.26 o 
   4   4  10       57.71       53.22      2.58 o 
   5   4  10        2.25        2.02      0.64 o 
   6   4  10        0.72       -0.45      0.79 o 
  -7   5  10        0.00        1.19      1.49 o 
  -6   5  10       33.43       42.41      2.63 o 
  -5   5  10        8.80        8.06      1.26 o 
  -4   5  10       28.69       25.78      3.44 o 
  -3   5  10       10.28       15.45      1.86 o 
  -2   5  10      247.33      240.34      5.12 o 
  -1   5  10      192.75      159.93      5.04 o 
   0   5  10       78.55       77.51      1.89 o 
   1   5  10       11.10       14.09      1.01 o 
   2   5  10       31.07       29.93      1.18 o 
   3   5  10      171.57      171.22      3.11 o 
   4   5  10       64.07       54.33      2.01 o 
   5   5  10       17.71       19.59      1.52 o 
   6   5  10        3.61        3.92      0.99 o 
  -6   6  10        6.89        7.52      1.30 o 
  -5   6  10       27.80       27.69      2.37 o 
  -4   6  10      109.93      105.02      3.43 o 
  -3   6  10       15.46       13.01      1.36 o 
  -2   6  10      134.50      143.85      3.76 o 
  -1   6  10      234.98      223.07      5.81 o 
   0   6  10       61.99       59.63      2.38 o 
   1   6  10       24.28       25.43      3.22 o 
   2   6  10      361.85      354.47      4.96 o 
   3   6  10       64.70       68.69      1.90 o 
   4   6  10       13.09       12.43      1.04 o 
   5   6  10        5.92        6.59      0.97 o 
  -6   7  10        2.02        2.30      1.08 o 
  -5   7  10       34.92       32.21      2.33 o 
  -4   7  10       23.05       20.93      1.86 o 
  -3   7  10       86.41       88.56      4.71 o 
  -2   7  10      143.91      132.45      3.67 o 
  -1   7  10        0.11        0.25      0.61 o 
   0   7  10       18.08       21.40      1.59 o 
   1   7  10      402.01      399.86      7.69 o 
   2   7  10       23.16       20.94      1.45 o 
   3   7  10       43.68       39.10      1.93 o 
   4   7  10       12.07       11.75      1.05 o 
   5   7  10       64.14       69.59      2.53 o 
  -6   8  10        0.87        3.21      1.36 o 
  -5   8  10       14.38       17.19      1.81 o 
  -4   8  10       10.08        8.41      1.27 o 
  -3   8  10        2.42        4.69      1.00 o 
  -2   8  10       24.26       24.63      2.22 o 
  -1   8  10       19.59       18.55      1.63 o 
   0   8  10        3.22        3.47      1.18 o 
   1   8  10       13.61       12.28      1.63 o 
   2   8  10       46.15       43.35      1.49 o 
   3   8  10       38.56       35.79      1.64 o 
   4   8  10       12.43       16.33      1.26 o 
   5   8  10        0.09       -0.22      0.92 o 
  -5   9  10        4.96        7.66      1.15 o 
  -4   9  10       11.17        7.65      1.34 o 
  -3   9  10       84.52       71.05      4.05 o 
  -2   9  10        1.41        4.63      1.15 o 
  -1   9  10       18.96       16.72      2.64 o 
   0   9  10        2.70        3.37      0.90 o 
   1   9  10      307.30      323.58      6.92 o 
   2   9  10        9.04       13.02      1.27 o 
   3   9  10       15.34       17.10      1.24 o 
   4   9  10        1.05        1.64      0.63 o 
  -4  10  10        9.88       12.34      1.34 o 
  -3  10  10        0.30        0.19      0.60 o 
  -2  10  10       61.15       64.03      4.46 o 
  -1  10  10        3.76        1.90      0.77 o 
   0  10  10       30.71       35.29      3.35 o 
   1  10  10       16.33       16.50      1.72 o 
   2  10  10       29.99       34.46      1.99 o 
   3  10  10        3.78        5.52      1.04 o 
  -4  11  10        1.43        1.74      0.90 o 
  -3  11  10        0.10       -0.35      0.65 o 
  -2  11  10        0.03        1.27      0.80 o 
  -1  11  10       14.99       15.11      2.26 o 
   0  11  10        4.74        4.21      2.29 o 
   1  11  10       20.50       26.61      2.09 o 
   2  11  10        3.49        3.14      0.95 o 
   3  11  10        5.87        5.38      1.15 o 
  -3  12  10        0.00        0.12      1.41 o 
  -2  12  10        0.67        1.40      1.40 o 
  -1  12  10        0.56        0.40      0.69 o 
   0  12  10       18.28       21.52      2.95 o 
   1  12  10        2.27        2.54      1.15 o 
  -7   1  11        2.15        1.29      0.94 o 
  -6   1  11       16.37       12.87      1.92 o 
  -5   1  11      103.98      107.26      3.82 o 
  -4   1  11       59.65       58.88      1.96 o 
  -3   1  11      132.77      130.47      2.30 o 
  -2   1  11      819.45      862.11      9.54 o 
  -1   1  11        7.09       14.38      0.79 o 
   0   1  11      938.77      953.03     10.34 o 
   1   1  11       10.89       10.81      0.86 o 
   2   1  11      146.03      143.61      2.87 o 
   3   1  11      392.86      370.82      7.84 o 
   4   1  11      351.48      344.40     10.82 o 
   5   1  11        2.70        1.68      0.89 o 
   6   1  11        6.43        4.47      1.74 o 
  -7   2  11       12.11       10.80      1.52 o 
  -6   2  11       25.62       27.10      3.29 o 
  -5   2  11       64.76       62.77      3.00 o 
  -4   2  11      138.79      146.95      3.90 o 
  -3   2  11      103.45       96.55      2.87 o 
  -2   2  11        6.96        9.50      0.67 o 
  -1   2  11       10.69        9.48      0.68 o 
   0   2  11       26.98       28.41      0.99 o 
   1   2  11        2.80        3.11      0.49 o 
   2   2  11        2.44        2.46      0.53 o 
   3   2  11        2.29        1.20      0.65 o 
   4   2  11      131.34      127.71      3.11 o 
   5   2  11        0.03        0.72      0.71 o 
   6   2  11        1.47        1.94      1.02 o 
  -7   3  11        7.55        8.48      2.07 o 
  -6   3  11        4.25        2.59      1.40 o 
  -5   3  11      104.84       85.65      3.10 o 
  -4   3  11      117.15      112.72      3.40 o 
  -3   3  11       13.37       14.15      1.31 o 
  -2   3  11       25.75       23.00      1.50 o 
  -1   3  11       52.85       51.55      1.30 o 
   0   3  11      216.40      219.45      3.75 o 
   1   3  11      239.67      251.74      4.18 o 
   2   3  11      113.83      106.59      2.51 o 
   3   3  11        0.56        0.52      0.48 o 
   4   3  11        0.04        0.41      0.52 o 
   5   3  11        0.12        0.82      0.50 o 
   6   3  11       33.75       35.37      2.82 o 
  -7   4  11        0.14        0.92      1.28 o 
  -6   4  11        0.16        1.74      0.90 o 
  -5   4  11       18.72       15.39      2.39 o 
  -4   4  11        3.56        4.28      0.93 o 
  -3   4  11      213.65      200.46      4.71 o 
  -2   4  11       32.01       39.69      2.18 o 
  -1   4  11       26.95       17.97      2.83 o 
   0   4  11       96.10      101.80      3.44 o 
   1   4  11        3.57        2.11      0.54 o 
   2   4  11      214.76      204.14      3.83 o 
   3   4  11      358.93      366.00      5.15 o 
   4   4  11       18.53       22.71      1.86 o 
   5   4  11        9.32       10.36      1.17 o 
  -6   5  11        4.89        5.33      1.14 o 
  -5   5  11      254.92      250.98      6.12 o 
  -4   5  11       80.25       68.75      2.71 o 
  -3   5  11       24.33       22.04      2.37 o 
  -2   5  11       41.37       42.46      1.86 o 
  -1   5  11       24.78       24.54      1.47 o 
   0   5  11      344.45      326.37      7.24 o 
   1   5  11      298.23      290.53      4.79 o 
   2   5  11        0.21        0.37      0.55 o 
   3   5  11       61.60       61.94      1.77 o 
   4   5  11       12.87       17.25      1.40 o 
   5   5  11       52.07       57.25      2.73 o 
  -6   6  11        0.00        0.34      1.71 o 
  -5   6  11       18.79       15.97      1.75 o 
  -4   6  11       35.45       39.34      2.35 o 
  -3   6  11        2.70        2.38      0.74 o 
  -2   6  11        9.02        7.68      1.08 o 
  -1   6  11       79.73       71.64      2.50 o 
   0   6  11       17.39       17.21      1.47 o 
   1   6  11      159.06      143.60      3.06 o 
   2   6  11      105.59       95.19      2.17 o 
   3   6  11      267.27      271.11      5.54 o 
   4   6  11       20.04       20.06      1.53 o 
   5   6  11       27.17       26.78      1.88 o 
  -6   7  11        5.23        6.50      1.32 o 
  -5   7  11        5.30        8.02      1.99 o 
  -4   7  11        2.02        2.82      0.93 o 
  -3   7  11        4.12        5.79      1.02 o 
  -2   7  11       52.79       59.54      4.46 o 
  -1   7  11        6.27        4.37      1.05 o 
   0   7  11       46.99       47.79      2.95 o 
   1   7  11       17.11       23.47      1.77 o 
   2   7  11        3.52        5.42      0.70 o 
   3   7  11        2.44        2.47      0.59 o 
   4   7  11       20.97       25.61      1.49 o 
   5   7  11       17.87       18.69      1.63 o 
  -5   8  11       17.16       20.86      3.60 o 
  -4   8  11       55.85       65.75      2.85 o 
  -3   8  11       43.00       51.04      4.47 o 
  -2   8  11       30.33       29.85      2.03 o 
  -1   8  11        0.99        2.36      0.78 o 
   0   8  11      407.47      396.53     11.55 o 
   1   8  11       25.08       24.76      1.92 o 
   2   8  11        1.98        1.29      0.67 o 
   3   8  11        4.23        4.17      0.70 o 
   4   8  11        7.92       12.93      1.14 o 
  -5   9  11       10.39        9.81      1.34 o 
  -4   9  11        4.77        5.05      1.11 o 
  -3   9  11       25.47       28.12      2.12 o 
  -2   9  11        2.28        1.40      0.80 o 
  -1   9  11        2.01        1.37      0.75 o 
   0   9  11      187.92      180.75      7.03 o 
   1   9  11        0.67        1.05      1.21 o 
   2   9  11       19.75       25.46      1.72 o 
   3   9  11        1.63        1.99      0.75 o 
   4   9  11       34.78       39.54      1.94 o 
  -4  10  11       10.57        9.37      1.24 o 
  -3  10  11        5.99        7.32      1.10 o 
  -2  10  11        2.12        1.61      0.79 o 
  -1  10  11        0.34        0.38      0.63 o 
   0  10  11       14.95       15.36      2.51 o 
   1  10  11       21.73       26.15      2.12 o 
   2  10  11        8.42       10.89      1.30 o 
   3  10  11        0.46        1.60      0.98 o 
  -3  11  11        0.95        1.05      0.83 o 
  -2  11  11        0.37       -0.11      0.82 o 
  -1  11  11       29.52       26.58      3.10 o 
   0  11  11        7.58       12.26      2.22 o 
   1  11  11       15.28       21.52      2.09 o 
   2  11  11        8.30        9.84      1.33 o 
  -2  12  11        6.28        7.65      1.34 o 
  -1  12  11       25.63       31.02      3.43 o 
   0  12  11        0.05        0.85      0.75 o 
   1  12  11        9.87        9.35      1.65 o 
  -7   0  12       12.89       15.24      2.64 o 
  -6   0  12       28.81       25.39      3.33 o 
  -5   0  12       27.58       25.37      3.12 o 
  -4   0  12       53.65       43.91      3.35 o 
  -3   0  12      375.09      386.09     12.10 o 
  -2   0  12      452.72      468.85     10.81 o 
  -1   0  12      631.38      692.01     11.21 o 
   0   0  12      143.64      147.23      3.50 o 
   2   0  12      272.09      257.04      7.85 o 
   3   0  12      509.12      489.35     13.16 o 
   4   0  12      144.40      138.03      6.07 o 
   5   0  12       21.00       21.47      2.87 o 
   6   0  12        0.59       -0.33      1.67 o 
  -7   1  12        0.08        0.29      0.77 o 
  -6   1  12        1.99        3.12      1.33 o 
  -5   1  12       21.00       24.77      3.01 o 
  -4   1  12      233.20      213.60      4.23 o 
  -3   1  12        0.14        0.50      0.53 o 
  -2   1  12       60.57       56.27      1.99 o 
  -1   1  12      199.06      193.25      2.97 o 
   0   1  12       15.65       20.08      1.16 o 
   1   1  12        2.96        2.54      0.49 o 
   2   1  12       63.42       68.52      2.52 o 
   3   1  12       11.25       12.20      1.39 o 
   4   1  12       23.55       22.56      2.02 o 
   5   1  12        0.58        1.37      0.74 o 
  -7   2  12        6.96        7.47      1.47 o 
  -6   2  12        1.42        1.46      1.51 o 
  -5   2  12        0.36        0.39      0.54 o 
  -4   2  12       16.47       17.36      1.30 o 
  -3   2  12       15.61       14.49      1.15 o 
  -2   2  12       31.26       29.71      1.38 o 
  -1   2  12       84.91       82.09      2.21 o 
   0   2  12        1.39        2.33      0.61 o 
   1   2  12        1.23        1.82      0.55 o 
   2   2  12       30.34       36.77      1.46 o 
   3   2  12       14.39       13.74      1.45 o 
   4   2  12        2.54        1.48      1.55 o 
   5   2  12       44.53       41.24      2.75 o 
  -7   3  12        0.97        2.55      1.32 o 
  -6   3  12       31.04       37.65      3.81 o 
  -5   3  12        7.38        5.32      1.62 o 
  -4   3  12      526.49      514.38     10.90 o 
  -3   3  12        0.87        0.73      0.62 o 
  -2   3  12       15.56       18.47      1.40 o 
  -1   3  12        0.19        0.71      0.37 o 
   0   3  12        0.41        0.79      0.39 o 
   1   3  12        3.83        5.51      0.74 o 
   2   3  12      506.19      513.45      7.48 o 
   3   3  12       54.28       52.91      2.40 o 
   4   3  12        9.78       11.95      2.23 o 
   5   3  12        5.55        4.74      1.11 o 
  -6   4  12       33.26       29.03      2.25 o 
  -5   4  12        0.82        0.79      1.42 o 
  -4   4  12      105.80      104.36      4.14 o 
  -3   4  12        0.93        2.27      0.72 o 
  -2   4  12       44.74       42.09      1.87 o 
  -1   4  12        1.60        2.10      0.60 o 
   0   4  12       35.77       40.94      1.44 o 
   1   4  12       17.02       17.04      1.14 o 
   2   4  12        9.50        9.63      0.95 o 
   3   4  12      129.51      118.95      3.71 o 
   4   4  12       21.20       22.61      1.57 o 
   5   4  12        1.91        2.57      0.73 o 
  -6   5  12        7.18        9.63      1.41 o 
  -5   5  12        1.81        0.88      1.13 o 
  -4   5  12        1.44        0.77      0.73 o 
  -3   5  12       13.14        9.48      1.20 o 
  -2   5  12       99.87       92.13      2.93 o 
  -1   5  12      193.30      192.58      4.50 o 
   0   5  12      117.00      115.06      3.24 o 
   1   5  12       20.15       22.18      1.32 o 
   2   5  12        0.11        1.13      0.75 o 
   3   5  12       21.43       22.14      1.27 o 
   4   5  12       37.64       37.10      1.87 o 
   5   5  12        5.88        9.74      1.20 o 
  -6   6  12        5.57        6.70      2.56 o 
  -5   6  12       11.44       14.30      1.63 o 
  -4   6  12       32.82       36.05      2.32 o 
  -3   6  12        0.02       -0.42      0.60 o 
  -2   6  12       16.44       20.72      1.67 o 
  -1   6  12        1.33        2.97      0.76 o 
   0   6  12      160.68      159.66      4.13 o 
   1   6  12      119.28      118.66      6.53 o 
   2   6  12        0.18        0.75      0.47 o 
   3   6  12       76.51       84.06      2.26 o 
   4   6  12       59.65       61.79      2.28 o 
   5   6  12        4.90        5.32      1.34 o 
  -5   7  12        0.74        1.03      0.78 o 
  -4   7  12      138.97      128.71      5.68 o 
  -3   7  12       17.31       14.48      2.43 o 
  -2   7  12       16.12       12.59      1.35 o 
  -1   7  12       53.77       64.11      3.19 o 
   0   7  12       51.75       45.66      2.19 o 
   1   7  12        0.56        0.88      1.56 o 
   2   7  12      139.36      137.31      4.04 o 
   3   7  12        2.11        3.07      0.65 o 
   4   7  12        0.00       -0.68      0.57 o 
  -5   8  12        0.58        0.84      1.74 o 
  -4   8  12        2.63        1.12      0.82 o 
  -3   8  12        0.18        1.10      1.84 o 
  -2   8  12        1.79        1.19      0.69 o 
  -1   8  12       38.54       34.70      2.07 o 
   0   8  12        9.59        8.50      1.26 o 
   1   8  12        4.23        3.95      1.04 o 
   2   8  12       47.54       46.33      2.36 o 
   3   8  12       98.81       92.81      2.83 o 
   4   8  12        3.71        5.41      0.84 o 
  -4   9  12       11.84       12.49      1.60 o 
  -3   9  12       17.59       19.16      1.81 o 
  -2   9  12       13.37        9.77      1.58 o 
  -1   9  12       35.73       40.71      3.47 o 
   0   9  12       18.44       18.66      1.87 o 
   1   9  12        5.95        5.84      1.21 o 
   2   9  12       50.44       52.88      2.61 o 
   3   9  12        0.00        0.47      0.64 o 
  -4  10  12        0.05        0.58      0.75 o 
  -3  10  12        1.07        2.82      0.95 o 
  -2  10  12        0.43        1.00      0.76 o 
  -1  10  12        1.78        3.33      0.97 o 
   0  10  12        2.92        1.50      0.82 o 
   1  10  12       11.76       11.71      1.62 o 
   2  10  12       30.56       31.25      2.76 o 
   3  10  12        2.77        6.01      1.18 o 
  -3  11  12        3.54        4.88      1.21 o 
  -2  11  12       32.21       40.62      2.78 o 
  -1  11  12       19.00       18.77      2.72 o 
   0  11  12        0.09       -0.38      0.80 o 
   1  11  12        5.27        6.74      1.43 o 
   2  11  12       16.29       18.07      2.14 o 
  -1  12  12        4.93        3.69      1.74 o 
  -6   1  13        2.68        1.37      0.73 o 
  -5   1  13       29.64       34.19      2.58 o 
  -4   1  13       42.58       33.41      1.67 o 
  -3   1  13      355.94      361.53      5.90 o 
  -2   1  13       16.18       17.14      0.92 o 
  -1   1  13       29.87       25.14      1.07 o 
   0   1  13       49.67       47.62      1.36 o 
   1   1  13        1.47        0.85      0.45 o 
   2   1  13      152.88      137.82      4.90 o 
   3   1  13      455.25      429.11      8.61 o 
   4   1  13       50.38       46.33      2.40 o 
   5   1  13       10.86       11.25      1.57 o 
  -6   2  13        1.08        1.47      0.74 o 
  -5   2  13       16.88       16.10      4.11 o 
  -4   2  13      151.19      139.43      3.30 o 
  -3   2  13       13.37       11.72      1.08 o 
  -2   2  13        0.30        0.70      0.48 o 
  -1   2  13       49.60       45.52      1.33 o 
   0   2  13       77.32       65.26      3.55 o 
   1   2  13      611.33      614.63      8.53 o 
   2   2  13      188.22      163.34      3.38 o 
   3   2  13        7.95        6.23      1.09 o 
   4   2  13       59.19       65.35      2.95 o 
   5   2  13        0.27       -0.19      1.19 o 
  -6   3  13        2.07        3.03      0.93 o 
  -5   3  13      106.18      101.57      3.44 o 
  -4   3  13        0.25        1.86      0.77 o 
  -3   3  13       17.53       18.05      1.32 o 
  -2   3  13       72.67       70.89      2.10 o 
  -1   3  13       37.08       39.04      1.51 o 
   0   3  13       49.62       43.70      1.52 o 
   1   3  13      517.00      480.43     16.55 o 
   2   3  13       96.89       96.09      2.60 o 
   3   3  13        0.12       -0.32      0.52 o 
   4   3  13        3.58        4.16      2.19 o 
   5   3  13        8.00        6.83      3.08 o 
  -6   4  13        0.08        0.12      1.02 o 
  -5   4  13        2.73        0.98      0.67 o 
  -4   4  13       22.86       27.02      1.99 o 
  -3   4  13       73.24       72.42      4.30 o 
  -2   4  13       18.89       18.84      2.87 o 
  -1   4  13       37.91       36.82      1.48 o 
   0   4  13      139.20      131.14      2.80 o 
   1   4  13      188.43      188.66      4.31 o 
   2   4  13      171.04      165.06      5.14 o 
   3   4  13       36.56       39.94      2.42 o 
   4   4  13        0.69        0.96      0.73 o 
   5   4  13        3.07        4.07      0.91 o 
  -6   5  13        7.62        9.42      1.43 o 
  -5   5  13       90.10       82.43      3.25 o 
  -4   5  13        4.91        7.63      1.19 o 
  -3   5  13       39.26       44.17      2.13 o 
  -2   5  13      135.82      136.25      3.88 o 
  -1   5  13       57.16       53.06      2.17 o 
   0   5  13      351.09      331.91      6.70 o 
   1   5  13      158.21      157.73      3.34 o 
   2   5  13       12.42       13.55      1.25 o 
   3   5  13       44.73       41.95      2.23 o 
   4   5  13        1.14        2.20      0.97 o 
   5   5  13        1.81        4.22      0.93 o 
  -6   6  13        2.06        3.65      1.03 o 
  -5   6  13        5.76        4.69      1.05 o 
  -4   6  13        8.84        9.49      1.35 o 
  -3   6  13       29.00       28.59      2.03 o 
  -2   6  13        2.73        3.92      0.91 o 
  -1   6  13       66.14       59.11      2.43 o 
   0   6  13       25.46       22.78      1.76 o 
   1   6  13      185.86      189.62      4.79 o 
   2   6  13       91.99       95.84      2.63 o 
   3   6  13        7.18        6.58      0.95 o 
   4   6  13       60.77       62.91      2.76 o 
  -5   7  13        0.44        2.15      2.17 o 
  -4   7  13        0.84        3.20      1.01 o 
  -3   7  13        3.03        1.37      0.71 o 
  -2   7  13       16.80       16.54      1.57 o 
  -1   7  13        2.11        1.68      0.78 o 
   0   7  13       35.69       39.98      2.09 o 
   1   7  13       27.39       27.12      2.03 o 
   2   7  13       57.31       56.08      4.53 o 
   3   7  13        1.15        2.29      0.75 o 
   4   7  13       17.59       25.29      1.82 o 
  -5   8  13        9.91        8.35      2.60 o 
  -4   8  13        0.32       -0.12      1.06 o 
  -3   8  13        7.71       11.64      1.52 o 
  -2   8  13       25.80       28.69      2.10 o 
  -1   8  13       48.47       45.19      2.27 o 
   0   8  13        7.65        5.15      1.13 o 
   1   8  13      273.82      289.59      6.60 o 
   2   8  13        3.42        3.86      1.07 o 
   3   8  13        7.96        8.07      1.38 o 
  -4   9  13        0.38        1.16      1.17 o 
  -3   9  13        0.30        0.40      0.94 o 
  -2   9  13       38.14       43.41      2.27 o 
  -1   9  13       32.32       36.28      2.39 o 
   0   9  13        8.07        8.66      1.33 o 
   1   9  13       21.61       22.47      2.04 o 
   2   9  13        2.72        3.79      1.19 o 
   3   9  13        3.18        1.80      1.17 o 
  -3  10  13        0.48        4.68      1.07 o 
  -2  10  13        0.16        1.85      0.88 o 
  -1  10  13       23.18       30.91      2.28 o 
   0  10  13       10.11       13.17      1.61 o 
   1  10  13        5.17        5.20      1.28 o 
   2  10  13        0.46        0.82      0.96 o 
  -2  11  13       14.45       13.54      1.71 o 
  -1  11  13       10.14        6.18      1.26 o 
   0  11  13       34.76       40.12      4.12 o 
   1  11  13        0.18       -0.51      1.03 o 
  -6   0  14       31.88       28.82      3.62 o 
  -5   0  14       28.96       32.90      3.73 o 
  -4   0  14      164.09      170.12      7.26 o 
  -3   0  14       24.45       33.05      3.37 o 
  -2   0  14       52.67       50.78      2.08 o 
  -1   0  14      237.30      244.29      5.21 o 
   0   0  14      736.85      747.47     12.29 o 
   1   0  14      259.23      230.14      7.24 o 
   2   0  14      103.73      108.62      4.83 o 
   3   0  14      257.59      246.82      8.54 o 
   4   0  14        9.06       12.26      2.11 o 
   5   0  14        0.30       -0.25      1.00 o 
  -6   1  14        0.03        0.94      0.70 o 
  -5   1  14       12.57       11.16      1.78 o 
  -4   1  14        0.36        1.74      0.95 o 
  -3   1  14       36.42       25.92      1.43 o 
  -2   1  14      240.64      235.30      4.34 o 
  -1   1  14       45.76       46.57      1.38 o 
   0   1  14      210.56      201.06      3.23 o 
   1   1  14      111.61      102.44      2.50 o 
   2   1  14       25.40       25.42      1.84 o 
   3   1  14      123.01      111.68      3.74 o 
   4   1  14       15.73       14.67      1.68 o 
   5   1  14        0.07        0.57      0.83 o 
  -6   2  14        0.08       -0.68      0.68 o 
  -5   2  14        3.56        4.09      1.15 o 
  -4   2  14       21.11       20.42      1.43 o 
  -3   2  14       15.12       19.10      1.34 o 
  -2   2  14       16.00       15.99      1.48 o 
  -1   2  14       18.75       23.07      1.28 o 
   0   2  14        1.04        0.65      0.45 o 
   1   2  14       11.37       11.87      1.02 o 
   2   2  14        5.09        6.95      1.09 o 
   3   2  14       10.87        9.40      1.32 o 
   4   2  14        2.52        3.27      0.86 o 
   5   2  14        4.62        5.79      1.23 o 
  -6   3  14        0.04        0.94      0.78 o 
  -5   3  14        8.34        8.50      1.14 o 
  -4   3  14        1.00        1.79      0.71 o 
  -3   3  14      242.36      233.06      4.55 o 
  -2   3  14      181.23      190.08      3.86 o 
  -1   3  14      132.62      131.54      2.96 o 
   0   3  14        1.79        1.44      0.55 o 
   1   3  14      226.28      208.87      3.95 o 
   2   3  14       43.60       40.81      1.63 o 
   3   3  14       35.31       25.32      2.08 o 
   4   3  14       47.80       49.30      2.61 o 
   5   3  14        4.07        5.01      1.14 o 
  -6   4  14       15.47       17.14      2.62 o 
  -5   4  14       37.69       38.77      4.05 o 
  -4   4  14       10.29       10.15      1.32 o 
  -3   4  14       36.82       40.39      2.03 o 
  -2   4  14       12.46       13.30      1.13 o 
  -1   4  14      122.36      112.41      2.77 o 
   0   4  14      536.91      520.07      9.41 o 
   1   4  14       17.44       17.38      1.24 o 
   2   4  14        4.98        4.70      0.77 o 
   3   4  14      216.46      204.92      5.45 o 
   4   4  14        3.77        3.53      0.97 o 
  -6   5  14        0.68        1.11      1.38 o 
  -5   5  14        0.02        0.70      0.71 o 
  -4   5  14        0.01        0.29      0.66 o 
  -3   5  14       29.95       31.25      2.05 o 
  -2   5  14        9.95       12.03      1.35 o 
  -1   5  14        1.93        0.83      0.59 o 
   0   5  14       84.82       86.20      4.90 o 
   1   5  14       13.59       11.86      1.35 o 
   2   5  14        2.07        2.68      1.06 o 
   3   5  14       24.41       29.01      2.26 o 
   4   5  14       27.20       27.81      2.38 o 
  -5   6  14        1.72        1.29      0.78 o 
  -4   6  14        0.20        0.55      0.77 o 
  -3   6  14       53.16       63.83      2.68 o 
  -2   6  14       39.98       41.86      2.11 o 
  -1   6  14      221.80      214.84      5.18 o 
   0   6  14       58.72       58.73      2.48 o 
   1   6  14        7.72        8.98      1.25 o 
   2   6  14        0.74        1.39      0.75 o 
   3   6  14       43.83       49.67      2.55 o 
   4   6  14        2.69        3.31      1.10 o 
  -5   7  14        0.04       -0.10      0.90 o 
  -4   7  14        0.01        0.58      0.75 o 
  -3   7  14       37.87       37.42      2.48 o 
  -2   7  14        7.22        7.08      1.16 o 
  -1   7  14        2.93        4.94      1.63 o 
   0   7  14        0.41        0.14      0.61 o 
   1   7  14        2.71        3.84      1.29 o 
   2   7  14        4.54        6.68      1.23 o 
   3   7  14       11.82       12.61      1.82 o 
  -4   8  14        0.07        0.91      0.72 o 
  -3   8  14        4.74        4.81      0.97 o 
  -2   8  14        5.44        6.19      1.12 o 
  -1   8  14        0.16        0.31      0.68 o 
   0   8  14       48.11       44.69      2.33 o 
   1   8  14        1.18        1.31      0.92 o 
   2   8  14       11.87       15.30      1.75 o 
   3   8  14        6.14        7.78      1.51 o 
  -4   9  14       16.03       16.91      1.82 o 
  -3   9  14        3.24        5.99      1.10 o 
  -2   9  14        6.21        8.87      1.32 o 
  -1   9  14        4.72        6.64      1.65 o 
   0   9  14       43.02       44.45      2.55 o 
   1   9  14        0.09       -0.14      0.89 o 
   2   9  14        0.00       -0.44      0.84 o 
  -3  10  14       13.81       14.76      1.82 o 
  -2  10  14        0.40        1.08      0.83 o 
  -1  10  14        8.03        6.70      1.38 o 
   0  10  14        0.94        0.26      0.95 o 
   1  10  14       26.63       25.98      3.47 o 
  -6   1  15        0.00        0.68      0.73 o 
  -5   1  15       44.74       42.35      3.04 o 
  -4   1  15       22.72       22.19      2.17 o 
  -3   1  15       41.93       38.26      1.73 o 
  -2   1  15       76.85       78.19      2.29 o 
  -1   1  15       87.58       82.80      1.97 o 
   0   1  15       39.20       41.20      1.34 o 
   1   1  15        7.99        6.77      0.87 o 
   2   1  15      612.76      582.24     10.69 o 
   3   1  15       68.30       68.87      2.92 o 
   4   1  15        0.96        1.07      1.10 o 
  -6   2  15       22.09       22.08      3.05 o 
  -5   2  15       15.98       14.29      1.84 o 
  -4   2  15       42.09       39.25      3.69 o 
  -3   2  15      208.91      199.13      4.12 o 
  -2   2  15       18.04       20.09      1.62 o 
  -1   2  15      698.77      696.80     11.84 o 
   0   2  15      212.59      193.85      3.25 o 
   1   2  15      186.82      168.19      3.49 o 
   2   2  15      129.10      125.79      3.85 o 
   3   2  15       31.10       33.62      2.50 o 
   4   2  15       45.52       40.85      2.73 o 
  -6   3  15        3.68        5.56      1.23 o 
  -5   3  15        0.07        0.37      0.82 o 
  -4   3  15        0.71        1.25      0.63 o 
  -3   3  15        9.32        7.07      0.97 o 
  -2   3  15        7.92        9.30      1.11 o 
  -1   3  15       38.30       38.20      2.19 o 
   0   3  15      438.90      412.33      7.96 o 
   1   3  15       92.44       86.45      2.43 o 
   2   3  15      131.18      118.58      6.82 o 
   3   3  15       19.21       18.48      1.79 o 
   4   3  15        0.90        1.94      0.94 o 
  -6   4  15        7.76        7.34      1.74 o 
  -5   4  15        1.21        2.06      0.81 o 
  -4   4  15       61.19       61.64      2.27 o 
  -3   4  15       16.97       21.30      2.17 o 
  -2   4  15        2.35        2.61      1.01 o 
  -1   4  15       38.75       37.67      1.70 o 
   0   4  15       17.23       19.66      1.69 o 
   1   4  15       53.06       55.10      1.94 o 
   2   4  15       19.46       22.27      1.48 o 
   3   4  15       46.76       46.59      2.72 o 
   4   4  15        0.67        0.32      0.88 o 
  -5   5  15        2.80        2.17      0.80 o 
  -4   5  15        8.26        7.86      2.28 o 
  -3   5  15        1.98        0.36      0.69 o 
  -2   5  15       40.48       42.65      2.22 o 
  -1   5  15       35.26       30.89      1.69 o 
   0   5  15       23.26       25.03      1.88 o 
   1   5  15        6.89        6.74      1.10 o 
   2   5  15      213.05      210.44      4.31 o 
   3   5  15        0.85        0.64      0.84 o 
   4   5  15       39.96       42.90      4.38 o 
  -5   6  15        0.10        1.26      0.84 o 
  -4   6  15        0.18        0.29      0.67 o 
  -3   6  15       83.47       75.05      2.98 o 
  -2   6  15        6.35        7.67      1.20 o 
  -1   6  15       34.73       38.41      2.19 o 
   0   6  15       37.71       30.82      2.12 o 
   1   6  15        0.83        1.11      0.72 o 
   2   6  15        4.57        4.04      1.41 o 
   3   6  15        1.05        0.63      0.90 o 
  -4   7  15        0.73        1.89      0.87 o 
  -3   7  15        0.65        0.65      0.74 o 
  -2   7  15       26.96       28.45      2.15 o 
  -1   7  15        0.49        0.83      0.74 o 
   0   7  15       91.79       90.43      3.26 o 
   1   7  15        0.42       -0.71      1.25 o 
   2   7  15        1.05        2.21      0.95 o 
   3   7  15       26.02       28.09      3.47 o 
  -4   8  15       11.32       12.84      1.62 o 
  -3   8  15        0.07        0.30      0.67 o 
  -2   8  15        8.02        6.76      1.22 o 
  -1   8  15       30.41       35.34      2.42 o 
   0   8  15       12.08       12.80      2.34 o 
   1   8  15        0.09        0.78      0.81 o 
   2   8  15        9.14        7.45      1.39 o 
  -3   9  15        8.48        9.88      1.57 o 
  -2   9  15       14.71       19.24      5.11 o 
  -1   9  15        2.89        4.84      1.42 o 
   0   9  15        2.97        2.55      2.23 o 
   1   9  15        1.53        1.02      1.10 o 
   2   9  15        0.74        0.27      1.01 o 
  -2  10  15        0.82        1.86      1.00 o 
  -1  10  15        9.68       12.48      1.95 o 
   0  10  15        2.40        2.55      1.27 o 
  -6   0  16        9.89       12.91      2.62 o 
  -5   0  16        8.18        7.70      2.11 o 
  -4   0  16       73.32       71.41      4.81 o 
  -3   0  16       33.77       23.84      3.14 o 
  -2   0  16      581.79      568.63     15.55 o 
  -1   0  16      193.46      207.25      9.64 o 
   0   0  16      149.20      137.80      3.77 o 
   1   0  16        0.28        0.36      0.90 o 
   2   0  16       38.31       35.29      3.22 o 
   3   0  16       19.70       22.23      2.93 o 
   4   0  16        3.27        4.90      1.38 o 
  -6   1  16        0.24        0.77      0.86 o 
  -5   1  16        0.03        0.52      0.93 o 
  -4   1  16       53.81       48.69      3.13 o 
  -3   1  16       40.16       45.46      2.89 o 
  -2   1  16        1.75        3.93      0.77 o 
  -1   1  16        0.11        0.03      0.41 o 
   0   1  16      235.80      219.40      4.53 o 
   1   1  16      200.68      187.79      4.76 o 
   2   1  16       27.21       28.84      2.08 o 
   3   1  16       22.78       22.58      2.01 o 
   4   1  16        8.11       10.41      1.47 o 
  -6   2  16        0.23        1.76      0.96 o 
  -5   2  16        1.81        2.33      1.00 o 
  -4   2  16        0.00        0.34      0.97 o 
  -3   2  16        6.52        7.40      0.95 o 
  -2   2  16       44.63       45.37      4.92 o 
  -1   2  16       23.95       19.73      3.49 o 
   0   2  16       24.23       27.37      1.47 o 
   1   2  16        1.11        2.62      0.83 o 
   2   2  16        4.59        4.34      1.00 o 
   3   2  16        7.71        8.41      1.24 o 
   4   2  16        4.11        3.96      0.99 o 
  -5   3  16        2.08        3.08      1.36 o 
  -4   3  16       32.68       33.24      2.86 o 
  -3   3  16       10.57       10.74      1.36 o 
  -2   3  16        4.57        4.05      0.77 o 
  -1   3  16       71.15       69.26      2.63 o 
   0   3  16      127.26      115.82      3.91 o 
   1   3  16      359.24      351.98      7.17 o 
   2   3  16        0.33        1.44      1.21 o 
   3   3  16        5.29        6.09      1.26 o 
   4   3  16        4.29        5.62      1.05 o 
  -5   4  16        0.42        1.51      0.88 o 
  -4   4  16       10.01        8.58      1.10 o 
  -3   4  16       11.62       12.34      1.64 o 
  -2   4  16      175.31      160.41      4.42 o 
  -1   4  16       42.62       33.23      2.72 o 
   0   4  16        1.91        1.95      0.81 o 
   1   4  16        0.48        1.31      1.79 o 
   2   4  16        3.63        5.46      1.00 o 
   3   4  16       14.19       11.74      1.73 o 
   4   4  16        0.31        0.88      0.99 o 
  -5   5  16        0.36        1.06      0.71 o 
  -4   5  16        9.91       10.30      1.20 o 
  -3   5  16        7.58        9.84      1.16 o 
  -2   5  16        0.87        1.30      0.78 o 
  -1   5  16       44.32       47.14      2.86 o 
   0   5  16       49.19       49.76      2.32 o 
   1   5  16       10.82       13.17      1.51 o 
   2   5  16        8.34        6.94      1.21 o 
   3   5  16       13.29        8.87      1.56 o 
  -4   6  16        0.15        1.11      0.76 o 
  -3   6  16       36.35       41.05      2.38 o 
  -2   6  16       48.63       49.73      2.02 o 
  -1   6  16        8.21       12.79      1.51 o 
   0   6  16       25.84       32.75      2.27 o 
   1   6  16        0.02        0.21      0.72 o 
   2   6  16        0.81        0.04      0.73 o 
   3   6  16        4.94        9.21      2.24 o 
  -4   7  16        2.28        0.55      0.69 o 
  -3   7  16        4.86        5.75      1.08 o 
  -2   7  16        0.00        0.62      1.37 o 
  -1   7  16       10.57       10.85      3.83 o 
   0   7  16       36.61       34.92      2.37 o 
   1   7  16        4.80        5.92      1.57 o 
   2   7  16        3.45        4.32      1.15 o 
  -3   8  16        4.06        3.92      1.05 o 
  -2   8  16        0.45        0.87      1.05 o 
  -1   8  16        0.64        1.28      0.79 o 
   0   8  16        5.91        8.98      1.41 o 
   1   8  16       11.95       12.87      1.98 o 
   2   8  16        0.54        1.54      1.04 o 
  -2   9  16        3.00        3.29      1.02 o 
  -1   9  16        5.41        6.65      1.30 o 
   0   9  16        5.14        4.98      1.35 o 
   1   9  16        1.81        2.36      1.18 o 
  -5   1  17        0.01        0.28      0.96 o 
  -4   1  17       10.14       10.29      1.72 o 
  -3   1  17        0.25        0.11      1.71 o 
  -2   1  17        8.86       14.50      1.45 o 
  -1   1  17        0.84        0.84      0.59 o 
   0   1  17       50.50       57.09      2.27 o 
   1   1  17       39.99       39.06      2.04 o 
   2   1  17        0.02        0.00      0.58 o 
   3   1  17        8.63        9.08      1.32 o 
  -5   2  17        3.85        3.52      1.16 o 
  -4   2  17       27.42       24.02      2.32 o 
  -3   2  17       88.77       73.52      2.87 o 
  -2   2  17        1.07        0.98      0.70 o 
  -1   2  17       44.31       41.08      3.55 o 
   0   2  17       21.57       22.15      1.94 o 
   1   2  17        3.00        4.13      0.92 o 
   2   2  17       24.25       23.99      3.19 o 
   3   2  17       13.19       14.68      1.69 o 
  -5   3  17        0.28        2.28      1.68 o 
  -4   3  17        2.29        2.46      1.06 o 
  -3   3  17        6.02        6.10      1.70 o 
  -2   3  17        1.66        1.83      0.72 o 
  -1   3  17       23.49       21.07      3.46 o 
   0   3  17       29.59       28.05      2.99 o 
   1   3  17        7.62        8.14      0.96 o 
   2   3  17        0.01        0.23      0.61 o 
   3   3  17        3.22        2.93      0.90 o 
  -5   4  17        0.26        0.45      1.18 o 
  -4   4  17        6.46        5.33      0.91 o 
  -3   4  17       38.26       43.90      2.98 o 
  -2   4  17        1.76        2.10      1.09 o 
  -1   4  17        1.71        2.41      0.82 o 
   0   4  17       21.28       22.17      1.89 o 
   1   4  17        0.14        0.08      0.67 o 
   2   4  17        2.73        4.50      1.88 o 
   3   4  17        3.40        5.78      1.12 o 
  -4   5  17        7.15       10.38      1.20 o 
  -3   5  17       14.67       13.14      2.15 o 
  -2   5  17        0.04       -0.01      0.82 o 
  -1   5  17       16.39       16.73      1.67 o 
   0   5  17       21.61       19.56      1.86 o 
   1   5  17        8.34        5.79      1.10 o 
   2   5  17        0.25       -0.38      0.94 o 
   3   5  17       30.74       35.53      2.69 o 
  -4   6  17       26.99       29.34      1.94 o 
  -3   6  17        0.16        0.06      0.68 o 
  -2   6  17       33.48       42.86      5.19 o 
  -1   6  17        0.66        0.03      0.69 o 
   0   6  17       12.63       16.36      1.69 o 
   1   6  17        0.38        2.24      0.89 o 
   2   6  17        0.38        5.90      1.57 o 
  -3   7  17        5.54        4.21      1.02 o 
  -2   7  17        0.00        0.68      0.85 o 
  -1   7  17        9.33       12.58      1.58 o 
   0   7  17        5.03        7.13      1.25 o 
   1   7  17        0.04        0.16      0.72 o 
   2   7  17        0.02       -0.15      1.05 o 
  -2   8  17       14.73       16.90      2.56 o 
  -1   8  17        0.42        0.79      1.04 o 
   0   8  17        0.06       -0.84      0.76 o 
   1   8  17        0.32        0.05      0.96 o 
  -5   0  18        7.29        8.43      2.53 o 
  -4   0  18        4.02       -1.17      1.32 o 
  -3   0  18        0.65        2.26      1.57 o 
  -2   0  18       10.33        9.52      1.80 o 
  -1   0  18        8.60        4.50      0.92 o 
   0   0  18       12.14       11.09      1.86 o 
   1   0  18        3.04        3.66      1.15 o 
   2   0  18        6.69        9.73      1.93 o 
   3   0  18        1.03        1.09      1.05 o 
  -5   1  18        0.13       -1.10      1.64 o 
  -4   1  18        2.14        4.19      1.41 o 
  -3   1  18        5.07        3.36      1.05 o 
  -2   1  18       14.19       16.70      2.74 o 
  -1   1  18       31.72       36.40      2.60 o 
   0   1  18        1.53        2.15      0.60 o 
   1   1  18       42.00       38.86      2.23 o 
   2   1  18        4.50        6.15      1.07 o 
   3   1  18        1.66        0.53      0.68 o 
  -5   2  18        0.70        2.92      1.27 o 
  -4   2  18        0.18        0.10      0.92 o 
  -3   2  18       12.23       15.91      2.85 o 
  -2   2  18       13.44       17.13      1.65 o 
  -1   2  18        0.07       -0.37      0.48 o 
   0   2  18        8.10       14.51      1.58 o 
   1   2  18        0.30        1.50      0.79 o 
   2   2  18        2.04        1.17      1.67 o 
   3   2  18       14.82       19.90      1.98 o 
  -4   3  18        0.12       -0.29      0.91 o 
  -3   3  18        8.81        6.15      1.33 o 
  -2   3  18        9.17        5.92      1.72 o 
  -1   3  18       25.23       19.97      4.50 o 
   0   3  18        4.37        4.80      1.03 o 
   1   3  18       31.50       36.98      3.45 o 
   2   3  18       11.24       14.29      2.45 o 
   3   3  18       16.95       20.99      2.12 o 
  -4   4  18        4.09        4.05      1.85 o 
  -3   4  18        1.73        4.92      2.39 o 
  -2   4  18        5.72        7.48      1.26 o 
  -1   4  18       12.20       12.49      2.13 o 
   0   4  18       16.20       17.90      1.76 o 
   1   4  18       15.18       14.95      1.69 o 
   2   4  18        0.23        0.25      0.84 o 
  -4   5  18        4.61        5.24      0.97 o 
  -3   5  18        0.81        0.82      0.92 o 
  -2   5  18        3.33        1.52      1.16 o 
  -1   5  18        7.29        6.84      2.16 o 
   0   5  18        1.53        3.15      0.91 o 
   1   5  18        4.03        3.31      0.92 o 
   2   5  18        5.91        9.15      1.95 o 
  -3   6  18        9.26        9.32      2.01 o 
  -2   6  18       16.43       19.79      2.28 o 
  -1   6  18        0.20       -0.43      0.74 o 
   0   6  18        8.53       14.33      2.75 o 
   1   6  18        9.00       11.44      1.57 o 
  -2   7  18        1.26        2.04      1.26 o 
  -1   7  18       47.26       49.10      2.61 o 
   0   7  18        0.22        1.19      0.83 o 
   1   7  18       11.20       10.18      1.57 o 
  -4   1  19       10.17        9.82      2.67 o 
  -3   1  19        0.71       -0.60      0.63 o 
  -2   1  19        1.60        1.28      1.25 o 
  -1   1  19        5.43        4.13      1.42 o 
   0   1  19        7.97        9.33      1.72 o 
   1   1  19        6.74        8.05      1.28 o 
   2   1  19        1.35        3.33      0.95 o 
  -4   2  19        3.01        4.93      1.94 o 
  -3   2  19        3.09        1.46      0.77 o 
  -2   2  19        0.06        0.48      0.55 o 
  -1   2  19        8.78        9.52      1.82 o 
   0   2  19       37.73       35.98      2.32 o 
   1   2  19        5.79        6.63      1.63 o 
   2   2  19        9.54       10.27      1.42 o 
  -4   3  19        4.64        8.48      2.53 o 
  -3   3  19       18.60       20.28      3.16 o 
  -2   3  19       29.95       34.48      2.36 o 
  -1   3  19        0.66        0.91      0.72 o 
   0   3  19        0.87        1.06      0.77 o 
   1   3  19       21.61       28.84      3.24 o 
   2   3  19       16.11       19.63      2.78 o 
  -3   4  19       19.61       22.08      2.65 o 
  -2   4  19       12.73       15.40      1.75 o 
  -1   4  19        0.38        1.24      0.84 o 
   0   4  19        4.60        5.87      1.11 o 
   1   4  19        0.18       -0.52      0.82 o 
   2   4  19       21.55       25.81      3.35 o 
  -3   5  19        0.00        0.70      0.68 o 
  -2   5  19       24.33       25.40      2.15 o 
  -1   5  19        7.31       10.21      1.48 o 
   0   5  19        6.02        7.78      1.33 o 
   1   5  19       25.96       32.08      3.43 o 
  -2   6  19        1.21        1.77      1.06 o 
  -1   6  19        8.42        7.81      1.35 o 
   0   6  19        6.44        6.27      1.38 o 
  -3   0  20        0.04        0.86      1.26 o 
  -1   0  20        6.80        2.37      1.07 o 
   1   0  20       16.20       21.06      2.74 o 
  -3   1  20       11.03        9.86      2.53 o 
  -2   1  20        1.53        0.93      0.72 o 
   0   1  20       19.06       23.25      2.83 o 
   1   1  20        6.88       11.64      1.56 o 
  -3   2  20        1.39       -0.44      0.74 o 
  -2   2  20        1.06        0.26      0.73 o 
  -1   2  20        6.65        9.29      1.78 o 
   0   2  20        1.80        3.47      1.23 o 
   1   2  20        2.44        5.00      1.51 o 
  -3   3  20        4.06        2.00      1.31 o 
  -2   3  20        6.43        8.18      1.80 o 
  -1   3  20        0.52        0.55      0.78 o 
   0   3  20       12.19       12.16      2.16 o 
   1   3  20        3.82        4.40      1.49 o 
  -2   4  20        0.00       -0.42      0.82 o 
  -1   4  20        0.99        1.52      0.95 o 
   0   4  20       15.76       16.88      1.88 o 
  -1   5  20        8.43       13.43      1.73 o 
  -2   1  21        2.53        0.67      0.83 o 
   0   1  21        5.88        9.90      2.22 o 
  -2   2  21        4.07        0.84      0.86 o 
  -1   2  21       14.52       15.20      5.09 o 
   0   2  21        6.43        5.80      1.61 o 
  -1   3  21        3.87        5.40      1.49 o 
                                                 
